# Supplementary material for: Dissecting the causal association of diet with thyroid cancer: a systematic review with meta-analysis and mendelian randomization analysis
Source: Front Nutr. 2025 Sep 17;12:1664129. doi: 10.3389/fnut.2025.1664129 (PMC12486595; doi:10.3389/fnut.2025.1664129)
Supplement: Supplementary file 3 [file Table_1.xlsx]

## Sheet: Sheet1
Supplementary Materials
Supplementary Table 1: Pooled results of studies on associations of consumption of food groups with thyroid cancer risk.
Supplementary Table 2: Imputed effect sizes and the results of Begg’s rank correlation and Egger’s regression tests.
Supplementary Table 3: Hill's criteria of causation.
Supplementary Table 4: Detailed information of GWAS summary data.
Supplementary Table 5: Definition of the food and nutrient items.
Supplementary Table 6: Characteristics of instrumental variables for exposures.
Supplementary Table 7: Summarized data for the genetic variants associated with exposures via uvMR.
Supplementary Table 8: Causal effects of dietary factors on thyroid cancer via uvMR.
Supplementary Table 9: Steiger results
Supplementary Table 10: Comparison of Meta analysis and MR results results

## Sheet: Table S1
Supplementary Table 1.Pooled results of studies on associations of consumption of food groups with thyroid cancer risk.
Exposure	measure of consumption	Study design	Heterogeneity
			Studies (n)	Pooled OR/RR/HR (95% CI)	P-value	I2 , %
Fruit consumption	High consumption	Cohort	3	0.95 (0.78-1.15)	0.6	0.19
		Case control	5	1.10 (0.84-1.44)	0.49	0
		overall	8
	Low consumption	Cohort	2	0.92 (0.76-1.12)	0.42	0
		Case control	4	1.21 (0.90-1.61)	0.21	0
		overall	6
Vegetable consumption	High consumption	Cohort	2	0.87 (0.71-1.07)	0.18	0
		Case control	5	1.05 (0.72-1.53)	0.79	0.54
		overall	7
	Low consumption	Cohort	2	0.89(0.74-1.08)	0.18	0
		Case control	5	1.11(0.89-1.38)	0.37	0
		overall	7
Meat consumption	High consumption	Cohort	2	-	-	-
		Case control	3	0.98 (0.69-1.39)	0.91	0.06
		overall	5
	Low consumption	Cohort	0	-	-	-
		Case control	2	0.86(0.59-1.25)	0.43	0
		overall	2
All fish consumption	High consumption	Cohort	0	-	-	-
		Case control	8	0.76 (0.61-0.95)	0.02	0.13
		overall	8
	Low consumption	Cohort	0	-	-	-
		Case control	8	0.87(0.72-1.06)	0.16	0
		overall	0
Milk consumption	High consumption	Cohort	2	-	-	-
		Case control	4	1.05 (0.76-1.45)	0.76	0.42
		overall	6
	Low consumption	Cohort	0
		Case control	3	0.91(0.68-1.20)	0.5	0
		overall	3
Starchy foods consumpution	High consumption	Cohort	0	-	-	-
		Case control	4	1.22 (0.97-1.54)	0.09	0
		overall	4
	Low consumption	Cohort	0	-	-	-
		Case control	3	1.01(0.77-1.33)	0.92	0.01
		overall	3
Fresh-water fish consumpution	High consumption	Cohort	0	-	-	-
		Case control	4	0.90 (0.62-1.31)	0.58	0.25
		overall	4
	Low consumption	Cohort	0	-	-	-
		Case control	3	1.41(0.53-3.74)	0.48	0.92
		overall	3
shellfish consumpution	High consumption	Cohort	0	-	-	-
		Case control	8	0.89 (0.70-1.12)	0.31	0.29
		overall	8
	Low consumption	Cohort	0	-	-	-
		Case control	8	0.92 (0.76-1.12)	0.41	0.31
		overall	8
saltwater fish consumpution	High consumption	Cohort	0	-	-	-
		Case control	4	0.96 (0.65-1.42)	0.86	0.49
		overall	4
	Low consumption	Cohort	0	-	-	-
		Case control	4	1.06 (0.72-1.56)	0.77	0.47
		overall	4
Seaweed consumption	High consumption	Cohort	2	1.33 (0.92-1.94)	0.13	0
		Case control	1	-	-	-
		overall	3	1.03 (0.6-1.77)	0.91	0.68
	Low consumption	Cohort	2	1.20 (0.83-1.71)	0.33	0
		Case control	0	-	-	-
		overall	2
Nitrate intate consumpution	High consumption	Cohort	3	1.41(1.06-1.88)	0.02	0.28
		Case control	1	-	-	-
		overall	4
	Low consumption	Cohort	3	1.24(0.95-1.61)	0.11	0.42
		Case control	1	-	-	-
		overall	4
Tea consumption	High consumption	Cohort	3	0.99 (0.85-1.16)	0.91	0
		Case control	1	-	-	-
		overall	4	-	-	-
	Low consumption	Cohort	3	1.07 (0.94-1.22)	0.3	0
		Case control	1	-	-	-
		overall	4
Alcohol consumpution	High consumption	Cohort	2	0.75 (0.61-0.93)	0.007	0
		Case control	4	0.68 (0.59-0.79)	<0.00001	0
		overall	6
	Low consumption	Cohort	2	0.93 (0.75-1.15)	0.49	0.41
		Case control	4	1.04 (0.76-1.43)	0.79	0
		overall	6
coffee consumpution	High consumption	Cohort	2	1.0 (0.83-1.22)	0.96	0
		Case control	3	0.81 (0.55-1.18)	0.26	0.25
		overall	5
	Low consumption	Cohort	2	0.91 (0.79-1.054)	0.19	0
		Case control	3	0.87 (0.63-1.20)	0.39	0
		overall	5
Refined cereal consumption	High consumption	Cohort	0	-	-	-
		Case control	2	2.01 (1.60-2.53)	<0.00001	0
		overall	2
	Low consumption	Cohort	0	-	-	-
		Case control	2	1.77 (1.45-2.15)	<0.00001	0
		overall	2

## Sheet: Table S2
Supplementary Table 2: Imputed effect sizes and the results of Begg’s rank correlation and Egger’s regression tests.
Item	Study type	na	SMD	95% CI	P-valueb	P-valuec
Alcohol	case-con	0	0.833994	-3.473341to 3.703427	0.3082	0.9029
Alcohol	cohort	1	6.7e+28	-8.51e+29to 8.51e+29	insufficient observations	1
All fish consumption	case-con & cohort	3	0.997523	-3.37147to 1.510232	0.451	0.3869
coffee	case-control	1	2.21319	-27.21498to 29.02762	1	0.7526
coffee	cohort	1	1.61e+53	-2.04e+54to 2.04e+54		1
Fresh-water fish consumpution	case-con & cohort	0	1.40529	-5.407098to 6.685831	0.7341	0.6937
fruit	case-control	1	2.18649	-9.576895to 4.339908	0.4624	0.3171
fruit	cohort	0	3.03434	-39.53364to 37.57636	1	0.8014
meat	case-cohort	0	2.53173	-32.58349to 31.754	1	0.8966
meat	cohort	NA	NA		insufficient observations
Milk consumption	case-con & cohort	0	6.61183	-26.55168to 30.34515	1	0.8012
Nitrate intake consumption	case-con & cohort	0	4.20696	-50.53359to 56.37539	1	0.6136
Refined cereal	case-con & cohort	1			insufficient observations
Saltwater fish consumpution	case-con & cohort	0	2.20536	-4.256951to 14.72088	0.7341	0.141
Seaweed cohort	case-con & cohort	1			insufficient observations
Seaweed consumption	case-con & cohort	0	41.305	-496.5921to 553.0681	1	0.6182
Shellfish consumpution	case-con & cohort	2	0.620577	-0.9989026to 2.038092	0.5362	0.4345
Starchy foods	case-con & cohort	0	3.39126	-13.91675to 15.2661	1	0.8607
Tea consumption	case-con & cohort	0	13.9071	-179.6691to 173.7451	1	0.8664
Vegetable	case-control	2	1.42331	-6.712356to 2.346866	0.4624	0.2227
Vegetable	cohort	1	2.83e+48	-3.59e+49to 3.59e+49	insufficient observations	1

## Sheet: Table S3
Supplementary Table 3: Hill's criteria of causation.
Criteria	Description
TEMPORALITY	An exposure must be measured prior the disease, for it to be clear which variable might be the cause and which variable might be the result.
STRENGTH	This criterion requires that the putative cause of an illness be of sufficient strength of association to cause disease.
BIOLOGICAL GRADIENT	This criterion requires that when the dose of an exposure is increased, the risk of the outcome should also increase
PLAUSIBILITY	This criterion requires that a theory fit with current biological knowledge.
CONSISTENCY	This criterion requires consistent evidence from a variety of study designs to support a causal relationship
EXPERIMENT	This criterion requires that actual experiments be conducted to determine whether the frequency of a disease is altered by an exposure.

## Sheet: Table S4
Supplementary Table 4. Detailed information of GWAS summary data
Characteristic	Type	Resource	Sample size	Population ancestry	Data source/GWAS ID	P-value
outcome
Follicular adenocarcinoma of thyroid gland (FTC)	Thyroid cancer	FinnGen Biobank	345313	Europen	https://r10.finngen.fi/pheno/C3_THYROID_FOLLICULAR_EXALLC	5 × 10-6
Malignant neoplasm of thyroid gland (MT)	Thyroid cancer	FinnGen Biobank	347429	Europen	https://r10.finngen.fi/pheno/C3_THYROID_GLAND_EXALLC	5 × 10-6
Papillary adenocarcinoma of thyroid gland (PTC)	Thyroid cancer	FinnGen Biobank	346859	Europen	https://r10.finngen.fi/pheno/C3_THYROID_PAPILLARY_ADENO_EXALLC	5 × 10-6
Exposure
Alcohol	nutrient	UK Biobank	64979	Europen	ukb-b-5359	5 × 10-6
Calcium	nutrient	UK Biobank	64979	Europen	ukb-b-8951	5 × 10-6
Carbohydrate	nutrient	UK Biobank	64979	Europen	ukb-b-7244	5 × 10-6
Carotene	nutrient	UK Biobank	64979	Europen	ukb-b-16202	5 × 10-6
Energy	nutrient	UK Biobank	64979	Europen	ukb-b-7323	5 × 10-6
Englyst dietary fibre	nutrient	UK Biobank	64979	Europen	ukb-b-19085	5 × 10-6
Fat	nutrient	UK Biobank	64979	Europen	ukb-b-12379	5 × 10-6
Folate	nutrient	UK Biobank	64979	Europen	ukb-b-11349	5 × 10-6
Iron	nutrient	UK Biobank	64979	Europen	ukb-b-20447	5 × 10-6
Magnesium	nutrient	UK Biobank	64979	Europen	ukb-b-7372	5 × 10-6
Polyunsaturated fat	nutrient	UK Biobank	64979	Europen	ukb-b-18445	5 × 10-6
Potassium	nutrient	UK Biobank	64979	Europen	ukb-b-17881	5 × 10-6
Protein	nutrient	UK Biobank	64979	Europen	ukb-b-12043	5 × 10-6
Saturated fat	nutrient	UK Biobank	64979	Europen	ukb-b-8369	5 × 10-6
Starch	nutrient	UK Biobank	64979	Europen	ukb-b-8537	5 × 10-6
Total sugars	nutrient	UK Biobank	64979	Europen	ukb-b-17079	5 × 10-6
Vitamin B12	nutrient	UK Biobank	64979	Europen	ukb-b-19524	5 × 10-6
Vitamin B6	nutrient	UK Biobank	64979	Europen	ukb-b-7864	5 × 10-6
Vitamin C	nutrient	UK Biobank	64979	Europen	ukb-b-19390	5 × 10-6
Vitamin D	nutrient	UK Biobank	64979	Europen	ukb-b-18593	5 × 10-6
Vitamin E	nutrient	UK Biobank	64979	Europen	ukb-b-6888	5 × 10-6
Vitamin and/or mineral supplement use: Calcium	nutrient	UK Biobank	64949	Europen	ukb-b-19550	5 × 10-6
Vitamin and/or mineral supplement use: Evening primrose	nutrient	UK Biobank	64949	Europen	ukb-b-277	5 × 10-6
Vitamin and/or mineral supplement use: Fish oil	nutrient	UK Biobank	64949	Europen	ukb-b-11138	5 × 10-6
Vitamin and/or mineral supplement use: Glucosamine/chondroitin	nutrient	UK Biobank	64949	Europen	ukb-b-16452	5 × 10-6
Vitamin and/or mineral supplement use: Magnesium	nutrient	UK Biobank	64949	Europen	ukb-b-5536	5 × 10-6
Vitamin and/or mineral supplement use: Multivitamin	nutrient	UK Biobank	64949	Europen	ukb-b-15835	5 × 10-6
Vitamin and/or mineral supplement use: Multivitamin with multimineral	nutrient	UK Biobank	64949	Europen	ukb-b-7110	5 × 10-6
Vitamin and/or mineral supplement use: Other vitamin	nutrient	UK Biobank	64949	Europen	ukb-b-15907	5 × 10-6
Vitamin and/or mineral supplement use: Selenium	nutrient	UK Biobank	64949	Europen	ukb-b-16639	5 × 10-6
Vitamin and/or mineral supplement use: Vitamin B12	nutrient	UK Biobank	64949	Europen	ukb-b-5474	5 × 10-6
Vitamin and/or mineral supplement use: Vitamin B6	nutrient	UK Biobank	64949	Europen	ukb-b-129	5 × 10-6
Vitamin and/or mineral supplement use: Vitamin C	nutrient	UK Biobank	64949	Europen	ukb-b-4690	5 × 10-6
Vitamin and/or mineral supplement use: Vitamin D	nutrient	UK Biobank	64949	Europen	ukb-b-5079	5 × 10-6
Vitamin and/or mineral supplement use: Vitamin E	nutrient	UK Biobank	64949	Europen	ukb-b-14518	5 × 10-6
Vitamin and/or mineral supplement use: Zinc	nutrient	UK Biobank	64949	Europen	ukb-b-10567	5 × 10-6
Vitamin supplement user	nutrient	UK Biobank	64949	Europen	ukb-b-16507	5 × 10-6
Added milk to espresso	Beverages	UK Biobank	64949	Europen	ukb-b-1004	5 × 10-6
Added milk to filtered coffee	Beverages	UK Biobank	64949	Europen	ukb-b-5332	5 × 10-6
Added milk to instant coffee	Beverages	UK Biobank	64949	Europen	ukb-b-4051	5 × 10-6
Added milk to rooibos tea	Beverages	UK Biobank	64949	Europen	ukb-b-11491	5 × 10-6
Added milk to standard tea	Beverages	UK Biobank	64949	Europen	ukb-b-5209	5 × 10-6
Alcohol consumed	Beverages	UK Biobank	64949	Europen	ukb-b-10923	5 × 10-6
Apple intake	Fruits	UK Biobank	64949	Europen	ukb-b-4070	5 × 10-6
Avocado intake	Fruits	UK Biobank	64946	Europen	ukb-b-12236	5 × 10-6
Bacon intake	Meat	UK Biobank	64949	Europen	ukb-b-4414	5 × 10-6
Baguette intake	Grains	UK Biobank	64941	Europen	ukb-b-5277	5 × 10-6
Baked bean intake	Legumes	UK Biobank	64949	Europen	ukb-b-4058	5 × 10-6
Banana intake	Fruits	UK Biobank	64949	Europen	ukb-b-5362	5 × 10-6
Battered fish intake	Fish	UK Biobank	64944	Europen	ukb-b-14166	5 × 10-6
Beef intake	Meat	UK Biobank	64943	Europen	ukb-b-10829	5 × 10-6
Beer/cider intake	Beverages	UK Biobank	64949	Europen	ukb-b-4961	5 × 10-6
Beetroot intake	Vegetables	UK Biobank	64949	Europen	ukb-b-11880	5 × 10-6
Berry intake	Fruits	UK Biobank	64949	Europen	ukb-b-8887	5 × 10-6
Blue cheese intake	Dairy	UK Biobank	64949	Europen	ukb-b-7429	5 × 10-6
Boiled/baked potatoes intake	Grains	UK Biobank	64949	Europen	ukb-b-18007	5 × 10-6
Bran cereal intake	Grains	UK Biobank	64949	Europen	ukb-b-19498	5 × 10-6
Bread consumed	Grains	UK Biobank	64949	Europen	ukb-b-14977	5 × 10-6
Bread roll intake	Grains	UK Biobank	64940	Europen	ukb-b-6246	5 × 10-6
Breaded fish intake	Fish	UK Biobank	64949	Europen	ukb-b-5753	5 × 10-6
Breakfast cereal consumed	Grains	UK Biobank	64949	Europen	ukb-b-10286	5 × 10-6
Broad bean intake	Legumes	UK Biobank	64949	Europen	ukb-b-15212	5 × 10-6
Broccoli intake	Vegetables	UK Biobank	64949	Europen	ukb-b-15601	5 × 10-6
Butternut squash intake	Vegetables	UK Biobank	64943	Europen	ukb-b-20341	5 × 10-6
Cabbage/kale intake	Vegetables	UK Biobank	64949	Europen	ukb-b-2975	5 × 10-6
Cake intake	Grains	UK Biobank	64949	Europen	ukb-b-3433	5 × 10-6
Canned soup intake	Vegetables	UK Biobank	64943	Europen	ukb-b-15094	5 × 10-6
Cappuccino intake	Beverages	UK Biobank	64942	Europen	ukb-b-8374	5 × 10-6
Carrot intake	Vegetables	UK Biobank	64949	Europen	ukb-b-16710	5 × 10-6
Cauliflower intake	Vegetables	UK Biobank	64949	Europen	ukb-b-905	5 × 10-6
Celery intake	Vegetables	UK Biobank	64949	Europen	ukb-b-14145	5 × 10-6
Cereal bar intake	Grains	UK Biobank	64944	Europen	ukb-b-18788	5 × 10-6
Cheese consumers	Dairy	UK Biobank	64949	Europen	ukb-b-10054	5 × 10-6
Cheese spread intake	Dairy	UK Biobank	64949	Europen	ukb-b-6185	5 × 10-6
Cheesecake intake	Dairy	UK Biobank	64947	Europen	ukb-b-1814	5 × 10-6
Cheesy biscuits intake	Grains	UK Biobank	64949	Europen	ukb-b-19847	5 × 10-6
Cherry intake	Fruits	UK Biobank	64949	Europen	ukb-b-2221	5 × 10-6
Chocolate bar intake	Grains	UK Biobank	64944	Europen	ukb-b-117	5 × 10-6
Chocolate biscuits intake	Grains	UK Biobank	64949	Europen	ukb-b-9886	5 × 10-6
Chocolate sweet intake	Grains	UK Biobank	64949	Europen	ukb-b-9835	5 × 10-6
Chocolate-covered biscuits intake	Grains	UK Biobank	64949	Europen	ukb-b-5068	5 × 10-6
Chocolate-covered raisin intake	Fruits	UK Biobank	64949	Europen	ukb-b-1160	5 × 10-6
Coffee consumed	Beverages	UK Biobank	64949	Europen	ukb-b-9508	5 × 10-6
Coleslaw intake	Vegetables	UK Biobank	64949	Europen	ukb-b-2691	5 × 10-6
Cottage cheese intake	Dairy	UK Biobank	64949	Europen	ukb-b-14171	5 × 10-6
Courgette intake	Vegetables	UK Biobank	64949	Europen	ukb-b-7420	5 × 10-6
Couscous intake	Grains	UK Biobank	64949	Europen	ukb-b-758	5 × 10-6
Crisp intake	Grains	UK Biobank	64949	Europen	ukb-b-12602	5 × 10-6
Crispbread intake	Grains	UK Biobank	64949	Europen	ukb-b-8759	5 × 10-6
Croissant intake	Grains	UK Biobank	64943	Europen	ukb-b-4007	5 × 10-6
Crumbed or deep-fried poultry intake	Meat	UK Biobank	64946	Europen	ukb-b-39	5 × 10-6
Cucumber intake	Vegetables	UK Biobank	64949	Europen	ukb-b-588	5 × 10-6
Dairy smoothie intake	Dairy	UK Biobank	64941	Europen	ukb-b-4955	5 × 10-6
Danish pastry intake	Grains	UK Biobank	64942	Europen	ukb-b-447	5 × 10-6
Dark chocolate intake	Beverages	UK Biobank	64945	Europen	ukb-b-16139	5 × 10-6
Decaffeinated coffee	Beverages	UK Biobank	64949	Europen	ukb-b-12558	5 × 10-6
Decaffeinated tea	Beverages	UK Biobank	64949	Europen	ukb-b-8553	5 × 10-6
Dessert consumers	Grains	UK Biobank	64949	Europen	ukb-b-5460	5 × 10-6
Double crust pastry intake	Grains	UK Biobank	64941	Europen	ukb-b-1255	5 × 10-6
Doughnut intake	Grains	UK Biobank	64949	Europen	ukb-b-6214	5 × 10-6
Dried fruit added to cereal	Fruits	UK Biobank	64949	Europen	ukb-b-4580	5 × 10-6
Dried fruit intake	Fruits	UK Biobank	64949	Europen	ukb-b-15321	5 × 10-6
Drinking water intake	Beverages	UK Biobank	64949	Europen	ukb-b-3975	5 × 10-6
Egg consumers	Eggs	UK Biobank	64949	Europen	ukb-b-14444	5 × 10-6
Eggs in sandwiches intake	Eggs	UK Biobank	64949	Europen	ukb-b-5382	5 × 10-6
Espresso intake	Beverages	UK Biobank	64949	Europen	ukb-b-19142	5 × 10-6
Feta intake	Dairy	UK Biobank	64945	Europen	ukb-b-4740	5 × 10-6
Filtered coffee intake	Beverages	UK Biobank	64949	Europen	ukb-b-748	5 × 10-6
Fish consumer	Fish	UK Biobank	64949	Europen	ukb-b-17673	5 × 10-6
Fizzy drink intake	Beverages	UK Biobank	64949	Europen	ukb-b-2832	5 × 10-6
Flavoured milk intake	Beverages	UK Biobank	64941	Europen	ukb-b-12763	5 × 10-6
Fortified wine intake	Beverages	UK Biobank	64942	Europen	ukb-b-9524	5 × 10-6
Fresh tomato intake	Vegetables	UK Biobank	64949	Europen	ukb-b-730	5 × 10-6
Fried potatoes intake	Grains	UK Biobank	64949	Europen	ukb-b-12836	5 × 10-6
Fruit consumers	Fruits	UK Biobank	64949	Europen	ukb-b-17554	5 × 10-6
Fruit smoothie intake	Dairy	UK Biobank	64942	Europen	ukb-b-1780	5 × 10-6
Fruitcake intake	Grains	UK Biobank	64949	Europen	ukb-b-17775	5 × 10-6
Garlic bread intake	Grains	UK Biobank	64944	Europen	ukb-b-602	5 × 10-6
Garlic intake	Vegetables	UK Biobank	64949	Europen	ukb-b-17223	5 × 10-6
Goat's cheese intake	Dairy	UK Biobank	64944	Europen	ukb-b-20122	5 × 10-6
Grape intake	Fruits	UK Biobank	64949	Europen	ukb-b-12051	5 × 10-6
Grapefruit intake	Fruits	UK Biobank	64944	Europen	ukb-b-18758	5 × 10-6
Grapefruit juice intake	Beverages	UK Biobank	64943	Europen	ukb-b-14351	5 × 10-6
Green bean intake	Legumes	UK Biobank	64949	Europen	ukb-b-2299	5 × 10-6
Green tea intake	Beverages	UK Biobank	64949	Europen	ukb-b-4078	5 × 10-6
Ham intake	Meat	UK Biobank	64949	Europen	ukb-b-4442	5 × 10-6
Hard cheese intake	Dairy	UK Biobank	64949	Europen	ukb-b-3542	5 × 10-6
Herbal tea intake	Beverages	UK Biobank	64949	Europen	ukb-b-13344	5 × 10-6
Homemade soup intake	Vegetables	UK Biobank	64945	Europen	ukb-b-12658	5 × 10-6
Hot chocolate intake	Beverages	UK Biobank	64936	Europen	ukb-b-16449	5 × 10-6
Ice-cream intake	Dairy	UK Biobank	64949	Europen	ukb-b-17189	5 × 10-6
Indian snacks intake	Grains	UK Biobank	64949	Europen	ukb-b-282	5 × 10-6
Ingredients in homemade soup: Vegetables	Vegetables	UK Biobank	64949	Europen	ukb-b-1337	5 × 10-6
Instant coffee intake	Beverages	UK Biobank	64949	Europen	ukb-b-930	5 × 10-6
Intake of artificial sweetener added to cereal	Sugars	UK Biobank	64949	Europen	ukb-b-3143	5 × 10-6
Intake of artificial sweetener added to coffee	Sugars	UK Biobank	64949	Europen	ukb-b-1338	5 × 10-6
Intake of artificial sweetener added to tea	Sugars	UK Biobank	64949	Europen	ukb-b-5867	5 × 10-6
Intake of sugar added to cereal	Sugars	UK Biobank	64949	Europen	ukb-b-11697	5 × 10-6
Intake of sugar added to coffee	Sugars	UK Biobank	64949	Europen	ukb-b-243	5 × 10-6
Intake of sugar added to tea	Sugars	UK Biobank	64949	Europen	ukb-b-8442	5 × 10-6
Lamb intake	Meat	UK Biobank	64942	Europen	ukb-b-530	5 × 10-6
Latte intake	Beverages	UK Biobank	64944	Europen	ukb-b-3000	5 × 10-6
Leek intake	Vegetables	UK Biobank	64949	Europen	ukb-b-2530	5 × 10-6
Lettuce intake	Vegetables	UK Biobank	64949	Europen	ukb-b-2867	5 × 10-6
Liquid used to make porridge: Porridge with milk	Grains	UK Biobank	64949	Europen	ukb-b-9744	5 × 10-6
Liquid used to make porridge: Porridge with water	Grains	UK Biobank	64949	Europen	ukb-b-7503	5 × 10-6
Liver intake	Meat	UK Biobank	64944	Europen	ukb-b-6373	5 × 10-6
Lobster/crab intake	Fish	UK Biobank	64938	Europen	ukb-b-14746	5 × 10-6
Low calorie drink intake	Beverages	UK Biobank	64949	Europen	ukb-b-19703	5 × 10-6
Low calorie hot chocolate intake	Beverages	UK Biobank	64942	Europen	ukb-b-1795	5 × 10-6
Low fat hard cheese intake	Dairy	UK Biobank	64949	Europen	ukb-b-18079	5 × 10-6
Mango intake	Fruits	UK Biobank	64949	Europen	ukb-b-6218	5 × 10-6
Mashed potato intake	Grains	UK Biobank	64949	Europen	ukb-b-15710	5 × 10-6
Meat consumers	Meat	UK Biobank	64949	Europen	ukb-b-12276	5 × 10-6
Melon intake	Fruits	UK Biobank	64949	Europen	ukb-b-19862	5 × 10-6
Milk added to cereal	Grains	UK Biobank	64949	Europen	ukb-b-228	5 × 10-6
Milk chocolate intake	Beverages	UK Biobank	64944	Europen	ukb-b-4569	5 × 10-6
Milk intake	Dairy	UK Biobank	64943	Europen	ukb-b-2966	5 × 10-6
Milk-based pudding intake	Dairy	UK Biobank	64947	Europen	ukb-b-20554	5 × 10-6
Mixed fruit intake	Fruits	UK Biobank	64949	Europen	ukb-b-18956	5 × 10-6
Mixed vegetable intake	Vegetables	UK Biobank	64949	Europen	ukb-b-13155	5 × 10-6
Mozzarella intake	Dairy	UK Biobank	64949	Europen	ukb-b-14505	5 × 10-6
Muesli intake	Grains	UK Biobank	64949	Europen	ukb-b-11004	5 × 10-6
Mushroom intake	Vegetables	UK Biobank	64949	Europen	ukb-b-4043	5 × 10-6
Naan bread intake	Grains	UK Biobank	64944	Europen	ukb-b-13281	5 × 10-6
Number of baguettes with butter/margarine	Grains	UK Biobank	64941	Europen	ukb-b-19806	5 × 10-6
Number of baps with butter/margarine	Grains	UK Biobank	64942	Europen	ukb-b-13616	5 × 10-6
Number of bread rolls with butter/margarine	Grains	UK Biobank	64939	Europen	ukb-b-5064	5 × 10-6
Number of bread slices with butter/margarine	Grains	UK Biobank	64949	Europen	ukb-b-3713	5 × 10-6
Number of crackers/crispbreads with butter/margarine	Grains	UK Biobank	64949	Europen	ukb-b-7030	5 × 10-6
Number of oatcakes with butter/margarine	Grains	UK Biobank	64949	Europen	ukb-b-2183	5 × 10-6
Oat crunch intake	Grains	UK Biobank	64949	Europen	ukb-b-5186	5 × 10-6
Oatcakes intake	Grains	UK Biobank	64949	Europen	ukb-b-6298	5 × 10-6
Oily fish intake	Fish	UK Biobank	64949	Europen	ukb-b-10546	5 × 10-6
Olives intake	Fruits	UK Biobank	64949	Europen	ukb-b-5232	5 × 10-6
Omelette intake	Eggs	UK Biobank	64949	Europen	ukb-b-11272	5 × 10-6
Onion intake	Vegetables	UK Biobank	64949	Europen	ukb-b-8124	5 × 10-6
Orange intake	Fruits	UK Biobank	64949	Europen	ukb-b-13520	5 × 10-6
Orange juice intake	Beverages	UK Biobank	64949	Europen	ukb-b-2763	5 × 10-6
Other alcohol intake	Beverages	UK Biobank	64944	Europen	ukb-b-12901	5 × 10-6
Other bread intake	Grains	UK Biobank	64949	Europen	ukb-b-4964	5 × 10-6
Other cereal intake	Grains	UK Biobank	64949	Europen	ukb-b-8917	5 × 10-6
Other cheese intake	Dairy	UK Biobank	64949	Europen	ukb-b-4088	5 × 10-6
Other coffee type	Beverages	UK Biobank	64949	Europen	ukb-b-12670	5 × 10-6
Other dessert intake	Grains	UK Biobank	64949	Europen	ukb-b-17441	5 × 10-6
Other drink intake	Beverages	UK Biobank	64949	Europen	ukb-b-1310	5 × 10-6
Other egg intake	Eggs	UK Biobank	64942	Europen	ukb-b-8266	5 × 10-6
Other fish intake	Fish	UK Biobank	64937	Europen	ukb-b-1252	5 × 10-6
Other fruit intake	Fruits	UK Biobank	64949	Europen	ukb-b-18659	5 × 10-6
Other grain intake	Grains	UK Biobank	64949	Europen	ukb-b-8765	5 × 10-6
Other meat intake	Meat	UK Biobank	64941	Europen	ukb-b-770	5 × 10-6
Other milk-based pudding intake	Dairy	UK Biobank	64944	Europen	ukb-b-9857	5 × 10-6
Other non-alcoholic drinks	Beverages	UK Biobank	64949	Europen	ukb-b-15531	5 × 10-6
Other savoury snack intake	Grains	UK Biobank	64949	Europen	ukb-b-18718	5 × 10-6
Other sweets intake	Grains	UK Biobank	64949	Europen	ukb-b-139	5 × 10-6
Other vegetables intake	Vegetables	UK Biobank	64949	Europen	ukb-b-3055	5 × 10-6
Other vegetarian alternative intake	Vegetables	UK Biobank	64943	Europen	ukb-b-16150	5 × 10-6
Pancake intake	Grains	UK Biobank	64949	Europen	ukb-b-6500	5 × 10-6
Parsnip intake	Vegetables	UK Biobank	64949	Europen	ukb-b-2468	5 × 10-6
Pea intake	Legumes	UK Biobank	64949	Europen	ukb-b-15945	5 × 10-6
Peach/nectarine intake	Fruits	UK Biobank	64949	Europen	ukb-b-6154	5 × 10-6
Pear intake	Fruits	UK Biobank	64949	Europen	ukb-b-10793	5 × 10-6
Pineapple intake	Fruits	UK Biobank	64949	Europen	ukb-b-1164	5 × 10-6
Pizza intake	Grains	UK Biobank	64949	Europen	ukb-b-3852	5 × 10-6
Plain cereal intake	Grains	UK Biobank	64949	Europen	ukb-b-20023	5 × 10-6
Plum intake	Fruits	UK Biobank	64949	Europen	ukb-b-14182	5 × 10-6
Pork intake	Meat	UK Biobank	64939	Europen	ukb-b-5185	5 × 10-6
Porridge intake	Grains	UK Biobank	64949	Europen	ukb-b-29	5 × 10-6
Poultry intake	Poultry	UK Biobank	64949	Europen	ukb-b-16010	5 × 10-6
Prune intake	Fruits	UK Biobank	64949	Europen	ukb-b-3022	5 × 10-6
Pure fruit/vegetable juice intake	Beverages	UK Biobank	64949	Europen	ukb-b-337	5 × 10-6
Quorn intake	Vegetables	UK Biobank	64944	Europen	ukb-b-19069	5 × 10-6
Red wine intake	Beverages	UK Biobank	64949	Europen	ukb-b-13556	5 × 10-6
Rose wine intake	Beverages	UK Biobank	64949	Europen	ukb-b-16124	5 × 10-6
Salted nuts intake	Legumes	UK Biobank	64949	Europen	ukb-b-15960	5 × 10-6
Salted peanuts intake	Legumes	UK Biobank	64949	Europen	ukb-b-1099	5 × 10-6
Satsuma intake	Fruits	UK Biobank	64949	Europen	ukb-b-11563	5 × 10-6
Sausage intake	Meat	UK Biobank	64949	Europen	ukb-b-5847	5 × 10-6
Savoury biscuits intake	Grains	UK Biobank	64949	Europen	ukb-b-1503	5 × 10-6
Savoury snack consumers	Grains	UK Biobank	64949	Europen	ukb-b-4277	5 × 10-6
Scotch egg intake	Eggs	UK Biobank	64949	Europen	ukb-b-13516	5 × 10-6
Scotch pancake intake	Grains	UK Biobank	64949	Europen	ukb-b-2035	5 × 10-6
Seeds intake	Legumes	UK Biobank	64949	Europen	ukb-b-4548	5 × 10-6
Shellfish intake	Fish	UK Biobank	64939	Europen	ukb-b-143	5 × 10-6
Side salad intake	Vegetables	UK Biobank	64949	Europen	ukb-b-1604	5 × 10-6
Single crust pastry intake	Grains	UK Biobank	64949	Europen	ukb-b-2024	5 × 10-6
Size of red wine glass drunk: medium (175ml)	Beverages	UK Biobank	64949	Europen	ukb-b-1658	5 × 10-6
Size of red wine glass drunk: small (125ml)	Beverages	UK Biobank	64949	Europen	ukb-b-12626	5 × 10-6
Size of white wine glass drunk: medium (175ml)	Beverages	UK Biobank	64949	Europen	ukb-b-3650	5 × 10-6
Size of white wine glass drunk: small (125ml)	Beverages	UK Biobank	64949	Europen	ukb-b-4465	5 × 10-6
Sliced bread intake	Grains	UK Biobank	64949	Europen	ukb-b-4566	5 × 10-6
Snackpot intake	Grains	UK Biobank	64946	Europen	ukb-b-12912	5 × 10-6
Soft cheese intake	Dairy	UK Biobank	64949	Europen	ukb-b-8007	5 × 10-6
Soup consumers	Vegetables	UK Biobank	64949	Europen	ukb-b-19073	5 × 10-6
Soya dessert intake	Grains	UK Biobank	64947	Europen	ukb-b-998	5 × 10-6
Spinach intake	Vegetables	UK Biobank	64949	Europen	ukb-b-812	5 × 10-6
Spirits intake	Beverages	UK Biobank	64949	Europen	ukb-b-3751	5 × 10-6
Sponge pudding intake	Dairy	UK Biobank	64942	Europen	ukb-b-12067	5 × 10-6
Spreads/sauces consumers	Grains	UK Biobank	64949	Europen	ukb-b-16066	5 × 10-6
Sprouts intake	Vegetables	UK Biobank	64949	Europen	ukb-b-16077	5 × 10-6
Squash intake	Vegetables	UK Biobank	64949	Europen	ukb-b-8793	5 × 10-6
Standard tea intake	Beverages	UK Biobank	64949	Europen	ukb-b-3291	5 × 10-6
Starchy food consumers	Grains	UK Biobank	64949	Europen	ukb-b-16721	5 × 10-6
Stewed fruit intake	Fruits	UK Biobank	64942	Europen	ukb-b-8676	5 × 10-6
Sushi intake	Grains	UK Biobank	64949	Europen	ukb-b-5213	5 × 10-6
Sweet biscuits intake	Grains	UK Biobank	64949	Europen	ukb-b-3646	5 × 10-6
Sweet pepper intake	Vegetables	UK Biobank	64949	Europen	ukb-b-10932	5 × 10-6
Sweet potato intake	Vegetables	UK Biobank	64945	Europen	ukb-b-9686	5 × 10-6
Sweet snack consumers	Grains	UK Biobank	64949	Europen	ukb-b-10366	5 × 10-6
Sweetcorn intake	Grains	UK Biobank	64949	Europen	ukb-b-13567	5 × 10-6
Sweetened cereal intake	Grains	UK Biobank	64949	Europen	ukb-b-10640	5 × 10-6
Sweets intake	Grains	UK Biobank	64949	Europen	ukb-b-10217	5 × 10-6
Tea consumed	Beverages	UK Biobank	64949	Europen	ukb-b-17988	5 × 10-6
Thickness of butter/margarine spread on bread rolls: thin	Dairy	UK Biobank	64949	Europen	ukb-b-9029	5 × 10-6
Thickness of butter/margarine spread on sliced bread: medium	Dairy	UK Biobank	64949	Europen	ukb-b-7085	5 × 10-6
Thickness of butter/margarine spread on sliced bread: thin	Dairy	UK Biobank	64949	Europen	ukb-b-15984	5 × 10-6
Tinned tomato intake	Vegetables	UK Biobank	64949	Europen	ukb-b-10565	5 × 10-6
Tinned tuna intake	Fish	UK Biobank	64940	Europen	ukb-b-2237	5 × 10-6
Tofu intake	Legumes	UK Biobank	64945	Europen	ukb-b-5522	5 × 10-6
Turnip/swede intake	Vegetables	UK Biobank	64945	Europen	ukb-b-5008	5 × 10-6
Type milk consumed:wholemilk	Dairy	UK Biobank	51427	Europen	ukb-d-100920_2104	5 × 10-6
Type of bread roll eaten: mixed	Grains	UK Biobank	64949	Europen	ukb-b-4288	5 × 10-6
Type of bread roll eaten: white	Grains	UK Biobank	64949	Europen	ukb-b-3381	5 × 10-6
Type of bread roll eaten: wholemeal	Grains	UK Biobank	64949	Europen	ukb-b-4310	5 × 10-6
Type of fat/oil used in cooking: Butter	Dairy	UK Biobank	64949	Europen	ukb-b-2341	5 × 10-6
Type of fat/oil used in cooking: Cooking fat unknown	Oil	UK Biobank	64949	Europen	ukb-b-6140	5 × 10-6
Type of fat/oil used in cooking: Low fat polyunsaturated margarine	Dairy	UK Biobank	64949	Europen	ukb-b-12511	5 × 10-6
Type of fat/oil used in cooking: Normal fat butter	Dairy	UK Biobank	64949	Europen	ukb-b-19202	5 × 10-6
Type of fat/oil used in cooking: Olive oil	Oil	UK Biobank	64949	Europen	ukb-b-3875	5 × 10-6
Type of fat/oil used in cooking: Olive spread	Oil	UK Biobank	64949	Europen	ukb-b-9275	5 × 10-6
Type of fat/oil used in cooking: Polyunsaturated margarine	Dairy	UK Biobank	64949	Europen	ukb-b-9025	5 × 10-6
Type of fat/oil used in cooking: Rapeseed oil	Oil	UK Biobank	64949	Europen	ukb-b-1830	5 × 10-6
Type of fat/oil used in cooking: Spreadable butter	Oil	UK Biobank	64949	Europen	ukb-b-19067	5 × 10-6
Type of fat/oil used in cooking: Sunflower oil	Oil	UK Biobank	64949	Europen	ukb-b-57	5 × 10-6
Type of large bap eaten: white	Grains	UK Biobank	64949	Europen	ukb-b-13896	5 × 10-6
Type of meals eaten: Bought sandwiches	Grains	UK Biobank	64949	Europen	ukb-b-16523	5 × 10-6
Type of meals eaten: Ready meals	Grains	UK Biobank	64949	Europen	ukb-b-12863	5 × 10-6
Type of sliced bread eaten: mixed	Grains	UK Biobank	64949	Europen	ukb-b-6448	5 × 10-6
Type of sliced bread eaten: seeded	Grains	UK Biobank	64949	Europen	ukb-b-18611	5 × 10-6
Type of sliced bread eaten: white	Grains	UK Biobank	64949	Europen	ukb-b-12780	5 × 10-6
Type of sliced bread eaten: wholemeal	Grains	UK Biobank	64949	Europen	ukb-b-8902	5 × 10-6
Type of special diet followed: Low calorie	Grains	UK Biobank	64949	Europen	ukb-b-15768	5 × 10-6
Type of yogurt eaten: Full fat yogurt consumers	Dairy	UK Biobank	64949	Europen	ukb-b-8659	5 × 10-6
Type of yogurt eaten: Low fat yogurt consumers	Dairy	UK Biobank	64949	Europen	ukb-b-12936	5 × 10-6
Types of spread used on bread/crackers: Butter on bread/crackers	Dairy	UK Biobank	64949	Europen	ukb-b-1993	5 × 10-6
Types of spread used on bread/crackers: Cholesterol-lowering polyunsaturated margarine on bread/crackers	Dairy	UK Biobank	64949	Europen	ukb-b-4946	5 × 10-6
Types of spread used on bread/crackers: Dairy spread on bread/crackers	Dairy	UK Biobank	64949	Europen	ukb-b-7760	5 × 10-6
Types of spread used on bread/crackers: Low fat dairy spread on bread/crackers	Dairy	UK Biobank	64949	Europen	ukb-b-309	5 × 10-6
Types of spread used on bread/crackers: Low fat olive spread on bread/crackers	Oil	UK Biobank	64949	Europen	ukb-b-20549	5 × 10-6
Types of spread used on bread/crackers: Low fat polyunsaturated margarine on bread/crackers	Dairy	UK Biobank	64949	Europen	ukb-b-19006	5 × 10-6
Types of spread used on bread/crackers: Normal fat butter on bread/crackers	Dairy	UK Biobank	64949	Europen	ukb-b-17402	5 × 10-6
Types of spread used on bread/crackers: Normal fat olive spread on bread/crackers	Oil	UK Biobank	64949	Europen	ukb-b-12366	5 × 10-6
Types of spread used on bread/crackers: Olive spread on bread/crackers	Oil	UK Biobank	64949	Europen	ukb-b-19130	5 × 10-6
Types of spread used on bread/crackers: Polyunsaturated margarine on bread/crackers	Dairy	UK Biobank	64949	Europen	ukb-b-319	5 × 10-6
Types of spread used on bread/crackers: Soya margarine on bread/crackers	Oil	UK Biobank	64949	Europen	ukb-b-15132	5 × 10-6
Types of spread used on bread/crackers: Spreadable butter on bread/crackers	Dairy	UK Biobank	64949	Europen	ukb-b-6885	5 × 10-6
Types of spread used on bread/crackers: Unknown margarine on bread/crackers	Dairy	UK Biobank	64949	Europen	ukb-b-11943	5 × 10-6
Types of spreads/sauces consumed: Gravy	Meat	UK Biobank	64949	Europen	ukb-b-10260	5 × 10-6
Types of spreads/sauces consumed: Hummus	Legumes	UK Biobank	64949	Europen	ukb-b-17348	5 × 10-6
Types of spreads/sauces consumed: Jam/honey	Sugars	UK Biobank	64949	Europen	ukb-b-1579	5 × 10-6
Types of spreads/sauces consumed: Low fat mayonnaise	Eggs	UK Biobank	64949	Europen	ukb-b-8102	5 × 10-6
Types of spreads/sauces consumed: Mayonnaise	Eggs	UK Biobank	64949	Europen	ukb-b-17538	5 × 10-6
Types of spreads/sauces consumed: Oil for drizzling	Oil	UK Biobank	64949	Europen	ukb-b-12549	5 × 10-6
Types of spreads/sauces consumed: Other sauce	Vegetables	UK Biobank	64949	Europen	ukb-b-4843	5 × 10-6
Types of spreads/sauces consumed: Salad dressing	Vegetables	UK Biobank	64949	Europen	ukb-b-16295	5 × 10-6
Types of spreads/sauces consumed: Tomato ketchup	Vegetables	UK Biobank	64949	Europen	ukb-b-260	5 × 10-6
Types of spreads/sauces consumed: Tomato-based sauce	Vegetables	UK Biobank	64949	Europen	ukb-b-11725	5 × 10-6
Types of spreads/sauces consumed: Yeast extract	Grains	UK Biobank	64949	Europen	ukb-b-16635	5 × 10-6
Unsalted nuts intake	Legumes	UK Biobank	64949	Europen	ukb-b-12217	5 × 10-6
Unsalted peanuts intake	Legumes	UK Biobank	64949	Europen	ukb-b-15555	5 × 10-6
Vegetable consumers	Vegetables	UK Biobank	64949	Europen	ukb-b-16100	5 × 10-6
Vegetable pieces intake	Vegetables	UK Biobank	64949	Europen	ukb-b-12566	5 × 10-6
Vegetarian alternatives intake	Vegetables	UK Biobank	64949	Europen	ukb-b-14425	5 × 10-6
Vegetarian sausages/burgers intake	Vegetables	UK Biobank	64949	Europen	ukb-b-3383	5 × 10-6
Watercress intake	Vegetables	UK Biobank	64949	Europen	ukb-b-6181	5 × 10-6
White fish intake	Fish	UK Biobank	64945	Europen	ukb-b-5427	5 × 10-6
White pasta intake	Grains	UK Biobank	64949	Europen	ukb-b-2512	5 × 10-6
White rice intake	Grains	UK Biobank	64949	Europen	ukb-b-14690	5 × 10-6
White wine intake	Beverages	UK Biobank	64949	Europen	ukb-b-311	5 × 10-6
Whole egg intake	Eggs	UK Biobank	64949	Europen	ukb-b-4075	5 × 10-6
Wholemeal pasta intake	Grains	UK Biobank	64949	Europen	ukb-b-4150	5 × 10-6
Whole-wheat cereal intake	Grains	UK Biobank	64949	Europen	ukb-b-2375	5 × 10-6
Yogurt intake	Dairy	UK Biobank	64949	Europen	ukb-b-7753	5 × 10-6
Yogurt/ice-cream consumers	Dairy	UK Biobank	64949	Europen	ukb-b-16482	5 × 10-6
Yorkshire pudding intake	Dairy	UK Biobank	64949	Europen	ukb-b-5605	5 × 10-6

## Sheet: Table S5 
Supplementary Table 5. Definition of the food and nutrient items.
Characteristic	definition	Source/Detailed Description/Results
Alcohol	1. Defined as the average number of drinks a participant reported drinking each week, aggregated across all types of alcohol. If a study recorded binned response ranges (e.g., 1-4 drinks per week, 5-10 drinks per week) we used the midpoint of the range. For example, if an individual reported 1-5 drinks per week, we assume they drank 2.5 drinks per week on average. 2. This was measured in a variet…
Calcium	This field indicates the vitamin and/or mineral supplements that the participant indicated they consumed yesterday. The data is an amalgamation of 21 individual Yes/No answers which were asked if the participant indicated they consumed any supplements.	https://biobank.ctsu.ox.ac.uk/crystal/field.cgi?id=20084
Carbohydrate
Carotene
Energy
Englyst dietary fibre
Fat
Folate
Iron	This field indicates the vitamin and/or mineral supplements that the participant indicated they consumed yesterday. The data is an amalgamation of 21 individual Yes/No answers which were asked if the participant indicated they consumed any supplements.	https://biobank.ctsu.ox.ac.uk/crystal/field.cgi?id=20084
Magnesium	This field indicates the vitamin and/or mineral supplements that the participant indicated they consumed yesterday. The data is an amalgamation of 21 individual Yes/No answers which were asked if the participant indicated they consumed any supplements.	https://biobank.ctsu.ox.ac.uk/crystal/field.cgi?id=20084
Polyunsaturated fat
Potassium
Protein
Saturated fat
Starch
Total sugars
Vitamin B12	This field indicates the vitamin and/or mineral supplements that the participant indicated they consumed yesterday. The data is an amalgamation of 21 individual Yes/No answers which were asked if the participant indicated they consumed any supplements.	https://biobank.ctsu.ox.ac.uk/crystal/field.cgi?id=20084
Vitamin B6	This field indicates the vitamin and/or mineral supplements that the participant indicated they consumed yesterday. The data is an amalgamation of 21 individual Yes/No answers which were asked if the participant indicated they consumed any supplements.	https://biobank.ctsu.ox.ac.uk/crystal/field.cgi?id=20084
Vitamin C	This field indicates the vitamin and/or mineral supplements that the participant indicated they consumed yesterday. The data is an amalgamation of 21 individual Yes/No answers which were asked if the participant indicated they consumed any supplements.	https://biobank.ctsu.ox.ac.uk/crystal/field.cgi?id=20084
Vitamin D	This field indicates the vitamin and/or mineral supplements that the participant indicated they consumed yesterday. The data is an amalgamation of 21 individual Yes/No answers which were asked if the participant indicated they consumed any supplements.	https://biobank.ctsu.ox.ac.uk/crystal/field.cgi?id=20084
Vitamin E	This field indicates the vitamin and/or mineral supplements that the participant indicated they consumed yesterday. The data is an amalgamation of 21 individual Yes/No answers which were asked if the participant indicated they consumed any supplements.	https://biobank.ctsu.ox.ac.uk/crystal/field.cgi?id=20084
Vitamin and/or mineral supplement use: Calcium	This field indicates the vitamin and/or mineral supplements that the participant indicated they consumed yesterday. The data is an amalgamation of 21 individual Yes/No answers which were asked if the participant indicated they consumed any supplements.	https://biobank.ctsu.ox.ac.uk/crystal/field.cgi?id=20084
Vitamin and/or mineral supplement use: Evening primrose	This field indicates the vitamin and/or mineral supplements that the participant indicated they consumed yesterday. The data is an amalgamation of 21 individual Yes/No answers which were asked if the participant indicated they consumed any supplements.	https://biobank.ctsu.ox.ac.uk/crystal/field.cgi?id=20084
Vitamin and/or mineral supplement use: Fish oil	This field indicates the vitamin and/or mineral supplements that the participant indicated they consumed yesterday. The data is an amalgamation of 21 individual Yes/No answers which were asked if the participant indicated they consumed any supplements.	https://biobank.ctsu.ox.ac.uk/crystal/field.cgi?id=20084
Vitamin and/or mineral supplement use: Glucosamine/chondroitin	This field indicates the vitamin and/or mineral supplements that the participant indicated they consumed yesterday. The data is an amalgamation of 21 individual Yes/No answers which were asked if the participant indicated they consumed any supplements.	https://biobank.ctsu.ox.ac.uk/crystal/field.cgi?id=20084
Vitamin and/or mineral supplement use: Magnesium	This field indicates the vitamin and/or mineral supplements that the participant indicated they consumed yesterday. The data is an amalgamation of 21 individual Yes/No answers which were asked if the participant indicated they consumed any supplements.	https://biobank.ctsu.ox.ac.uk/crystal/field.cgi?id=20084
Vitamin and/or mineral supplement use: Multivitamin	This field indicates the vitamin and/or mineral supplements that the participant indicated they consumed yesterday. The data is an amalgamation of 21 individual Yes/No answers which were asked if the participant indicated they consumed any supplements.	https://biobank.ctsu.ox.ac.uk/crystal/field.cgi?id=20084
Vitamin and/or mineral supplement use: Other vitamin	This field indicates the vitamin and/or mineral supplements that the participant indicated they consumed yesterday. The data is an amalgamation of 21 individual Yes/No answers which were asked if the participant indicated they consumed any supplements.	https://biobank.ctsu.ox.ac.uk/crystal/field.cgi?id=20084
Vitamin and/or mineral supplement use: Vitamin B12	This field indicates the vitamin and/or mineral supplements that the participant indicated they consumed yesterday. The data is an amalgamation of 21 individual Yes/No answers which were asked if the participant indicated they consumed any supplements.	https://biobank.ctsu.ox.ac.uk/crystal/field.cgi?id=20084
Vitamin and/or mineral supplement use: Vitamin B6	This field indicates the vitamin and/or mineral supplements that the participant indicated they consumed yesterday. The data is an amalgamation of 21 individual Yes/No answers which were asked if the participant indicated they consumed any supplements.	https://biobank.ctsu.ox.ac.uk/crystal/field.cgi?id=20084
Vitamin and/or mineral supplement use: Vitamin C	This field indicates the vitamin and/or mineral supplements that the participant indicated they consumed yesterday. The data is an amalgamation of 21 individual Yes/No answers which were asked if the participant indicated they consumed any supplements.	https://biobank.ctsu.ox.ac.uk/crystal/field.cgi?id=20084
Vitamin and/or mineral supplement use: Vitamin D	This field indicates the vitamin and/or mineral supplements that the participant indicated they consumed yesterday. The data is an amalgamation of 21 individual Yes/No answers which were asked if the participant indicated they consumed any supplements.	https://biobank.ctsu.ox.ac.uk/crystal/field.cgi?id=20084
Vitamin and/or mineral supplement use: Vitamin E	This field indicates the vitamin and/or mineral supplements that the participant indicated they consumed yesterday. The data is an amalgamation of 21 individual Yes/No answers which were asked if the participant indicated they consumed any supplements.	https://biobank.ctsu.ox.ac.uk/crystal/field.cgi?id=20084
Vitamin and/or mineral supplement use: Zinc	This field indicates the vitamin and/or mineral supplements that the participant indicated they consumed yesterday. The data is an amalgamation of 21 individual Yes/No answers which were asked if the participant indicated they consumed any supplements.	https://biobank.ctsu.ox.ac.uk/crystal/field.cgi?id=20084
Vitamin supplement user	"Did you have any vitamin or mineral supplements yesterday? e.g. Vitamin C, multivitamins, fish oil, calcium supplement." If the participant activated the Help feature they were shown the message: Select which category best describes your type of vitamin and/or mineral supplement, otherwise select the Other category.	https://biobank.ctsu.ox.ac.uk/crystal/field.cgi?id=104670
Added milk to espresso	"Did you add milk, cream or whitener (e.g. Coffee-mate) to your espresso?" This question was only asked to participants who reported drinking coffee yesterday.	https://biobank.ctsu.ox.ac.uk/crystal/field.cgi?id=100320
Added milk to filtered coffee	"Did you add milk, cream or whitener (e.g. Coffee-mate) to your filter/americano/cafetiere coffee?" This question was only asked to participants who reported drinking filter/americano/cafetiere coffee yesterday.	https://biobank.ctsu.ox.ac.uk/crystal/field.cgi?id=100280
Added milk to instant coffee	"Did you add milk, cream or whitener (e.g. Coffee-mate) to your instant coffee?" This question was only asked to participants who reported drinking instant coffee yesterday.	https://biobank.ctsu.ox.ac.uk/crystal/field.cgi?id=100260
Added milk to rooibos tea	"Did you add milk to your rooibos/redbush tea?" This question was only asked to participants who reported drinking rooibos/redbush tea yesterday.	https://biobank.ctsu.ox.ac.uk/crystal/field.cgi?id=100480
Added milk to standard tea	"Did you add milk to your standard tea?" This question was only asked to participants who reported drinking standard tea yesterday.	https://biobank.ctsu.ox.ac.uk/crystal/field.cgi?id=100460
Alcohol consumed	"Did you have any alcoholic drinks yesterday? For instance, beer, wine or spirits." If the participant activated the Help feature they were shown the message: Please treat liqueurs as spirits. If you had mixed drinks such as shandy, cocktails or alcopops, think about what went in them. For example, shandy is made from beer, lager or cider (please record the lemonade or ginger beer used in the sha…	https://biobank.ctsu.ox.ac.uk/crystal/field.cgi?id=100580
Apple intake	"How many apples (fresh, frozen, canned) did you have?" This question was only asked to participants who reported consuming fruit.	https://biobank.ctsu.ox.ac.uk/crystal/field.cgi?id=104450
Avocado intake	"How many medium avocados did you have?" This question was only asked to participants who reported consuming vegetables.	https://biobank.ctsu.ox.ac.uk/crystal/field.cgi?id=104100
Bacon intake	"How many rashers of bacon did you have?" This question was only asked to participants who reported consuming meat or poultry.	https://biobank.ctsu.ox.ac.uk/crystal/field.cgi?id=103070
Baguette intake	"How many items of sandwich baguette, ciabatta, panini, or sub?" This question was only asked to participants who reported consuming bread or crackers yesterday.	https://biobank.ctsu.ox.ac.uk/crystal/field.cgi?id=101020
Baked bean intake	"How many servings of baked beans did you have?" This question was only asked to participants who reported consuming vegetables.	https://biobank.ctsu.ox.ac.uk/crystal/field.cgi?id=104000
Banana intake	"How many bananas did you have?" This question was only asked to participants who reported consuming fruit.	https://biobank.ctsu.ox.ac.uk/crystal/field.cgi?id=104460
Battered fish intake	"How many servings of battered fish did you have?" This question was only asked to participants who reported consuming fish or seafood.	https://biobank.ctsu.ox.ac.uk/crystal/field.cgi?id=103180
Beef intake	Question asked: "How many servings of beef (e.g. roast, steak, mince, curry, burger) did you have?" This question was only asked to participants who reported consuming meat or poultry.	https://biobank.ctsu.ox.ac.uk/crystal/field.cgi?id=103020
Beer/cider intake	Question asked: "How many pints of beer, lager or cider?"	https://biobank.ctsu.ox.ac.uk/crystal/field.cgi?id=100710
Beetroot intake	"How many servings of beetroot did you have?" This question was only asked to participants who reported consuming vegetables.	https://biobank.ctsu.ox.ac.uk/crystal/field.cgi?id=104130
Berry intake	"How many handfuls of berries e.g. raspberries, strawberries, blueberries, blackcurrants (fresh, frozen, canned) did you have?" This question was only asked to participants who reported consuming fruit.	https://biobank.ctsu.ox.ac.uk/crystal/field.cgi?id=104470
Blue cheese intake	"How many servings of blue cheese (e.g. Stilton) did you have?" This question was only asked to participants who reported consuming cheese.	https://biobank.ctsu.ox.ac.uk/crystal/field.cgi?id=102840
Boiled/baked potatoes intake	"How many servings of baked or boiled potatoes did you have?" This question was only asked to participants who reported consuming vegetables.	https://biobank.ctsu.ox.ac.uk/crystal/field.cgi?id=104030
Bran cereal intake	"How many bowls of bran cereals (e.g. bran flakes, All Bran)?" This question was only asked to participants who reported consuming breakfast cereals yesterday.	https://biobank.ctsu.ox.ac.uk/crystal/field.cgi?id=100840
Bread consumed	"Did you eat any bread or crackers yesterday? e.g. toast, sandwiches, rice cakes, bread rolls, hotdog roll, crumpets, tortilla wraps." If the participant activated the Help feature they were shown the message: Please do not include pizza as this will be asked later. Please do not include croissants and pastries as that will be asked later. If your bread or crackers is not on the list, please reco…	https://biobank.ctsu.ox.ac.uk/crystal/field.cgi?id=100940
Bread roll intake	"How many items of bread roll, bap, burger bun, hotdog roll, bagel?" This question was only asked to participants who reported consuming bread or crackers yesterday.	https://biobank.ctsu.ox.ac.uk/crystal/field.cgi?id=101160
Breaded fish intake	"How many servings of breaded fish (e.g. fish fingers) or fish cakes did you have?" This question was only asked to participants who reported consuming fish or seafood. If the participant activated the Help feature they were shown the message: Two fish fingers or two fish cakes count as one serving.	https://biobank.ctsu.ox.ac.uk/crystal/field.cgi?id=103170
Breakfast cereal consumed	"Did you eat any breakfast cereal yesterday? This could be at any time of the day. Please include hot cereals, but not cereal bars." If the participant activated the Help feature they were shown the message: If you had yogurt on your cereal (instead of milk), please record this later in the dessert section as a serving of yogurt. Two standard size shredded wheat or weetabix biscuits counts as one…	https://biobank.ctsu.ox.ac.uk/crystal/field.cgi?id=100760
Broad bean intake	"How many servings of broad beans did you have?" This question was only asked to participants who reported consuming vegetables.	https://biobank.ctsu.ox.ac.uk/crystal/field.cgi?id=104110
Broccoli intake	"How many servings of broccoli did you have?" This question was only asked to participants who reported consuming vegetables.	https://biobank.ctsu.ox.ac.uk/crystal/field.cgi?id=104140
Butternut squash intake	"How many servings of butternut squash did you have?" This question was only asked to participants who reported consuming vegetables.	https://biobank.ctsu.ox.ac.uk/crystal/field.cgi?id=104150
Cabbage/kale intake	"How many servings of cabbage/greens/kale did you have?" This question was only asked to participants who reported consuming vegetables.	https://biobank.ctsu.ox.ac.uk/crystal/field.cgi?id=104160
Cake intake	"How many slices/items of cake, muffin, flapjack, brownie, pecan pie did you have?" This question was only asked to participants who reported consuming cakes, puddings or other desserts.	https://biobank.ctsu.ox.ac.uk/crystal/field.cgi?id=102190
Canned soup intake	"How many bowls of carton/pouch/canned soup did you have?" This question was only asked to participants who reported consuming soup.	https://biobank.ctsu.ox.ac.uk/crystal/field.cgi?id=102540
Cappuccino intake	"How many cups/mugs of cappuccino did you drink yesterday?" This question was only asked to participants who reported drinking coffee yesterday.	https://biobank.ctsu.ox.ac.uk/crystal/field.cgi?id=100290
Carrot intake	"How many servings of carrots (fresh, frozen, raw, cooked) did you have?" This question was only asked to participants who reported consuming vegetables.	https://biobank.ctsu.ox.ac.uk/crystal/field.cgi?id=104170
Cauliflower intake	"How many servings of cauliflower did you have?" This question was only asked to participants who reported consuming vegetables.	https://biobank.ctsu.ox.ac.uk/crystal/field.cgi?id=104180
Celery intake	"How many sticks of celery did you have?" This question was only asked to participants who reported consuming vegetables.	https://biobank.ctsu.ox.ac.uk/crystal/field.cgi?id=104190
Cereal bar intake	"How many cereal bars did you have?" This question was only asked to participants who reported consuming any biscuits, chocolate or sweets.	https://biobank.ctsu.ox.ac.uk/crystal/field.cgi?id=102370
Cheese consumers	"Did you eat any cheese yesterday? Cheese in sandwiches, on burgers, on jacket potato, pasta dishes." If the participant activated the Help feature they were shown the message: Please do not include cheese sauce as this will be asked later. A guide to servings: 1 serving of cheese - a chunk about the size of a small matchbox; 1 serving of grated cheese - about a handful or a large spoonful; 1 ser…	https://biobank.ctsu.ox.ac.uk/crystal/field.cgi?id=102800
Cheese spread intake	"How many servings of spreadable cheese (e.g. cream cheese) did you have?" This question was only asked to participants who reported consuming cheese.	https://biobank.ctsu.ox.ac.uk/crystal/field.cgi?id=102860
Cheesecake intake	"How many servings of cheesecake did you have?" This question was only asked to participants who reported consuming cakes, puddings or other desserts.	https://biobank.ctsu.ox.ac.uk/crystal/field.cgi?id=102220
Cheesy biscuits intake	"How many handfuls/bags of cheesy biscuits (e.g. Mini Cheddars, Tuc) did you have?" This question was only asked to participants who reported consuming savoury snacks.	https://biobank.ctsu.ox.ac.uk/crystal/field.cgi?id=102480
Cherry intake	"How many handfuls of cherries (fresh, frozen, canned) did you have?" This question was only asked to participants who reported consuming fruit.	https://biobank.ctsu.ox.ac.uk/crystal/field.cgi?id=104480
Chocolate bar intake	"How many chocolate bars (~50 g e.g. Crunchie, Snickers) did you have?" This question was only asked to participants who reported consuming any biscuits, chocolate or sweets. If the participant activated the Help feature they were shown the message: Chocolate bars about 50g in weight mean standard size bars, rather than snack size or jumbo size.	https://biobank.ctsu.ox.ac.uk/crystal/field.cgi?id=102260
Chocolate biscuits intake	"How many chocolate biscuits (e.g. choc chip cookies, chocolate digestive biscuits) did you have?" This question was only asked to participants who reported consuming any biscuits, chocolate or sweets. If the participant activated the Help feature they were shown the message: Very large cookies count as two biscuits.	https://biobank.ctsu.ox.ac.uk/crystal/field.cgi?id=102350
Chocolate sweet intake	"How many handfuls of chocolate sweets (e.g. Roses, Milk Tray) did you have?" This question was only asked to participants who reported consuming any biscuits, chocolate or sweets.	https://biobank.ctsu.ox.ac.uk/crystal/field.cgi?id=102310
Chocolate-covered biscuits intake	"How many chocolate covered biscuits (e.g. Penguin) did you have?" This question was only asked to participants who reported consuming any biscuits, chocolate or sweets. If the participant activated the Help feature they were shown the message: Very large cookies count as two biscuits.	https://biobank.ctsu.ox.ac.uk/crystal/field.cgi?id=102340
Chocolate-covered raisin intake	"How many handfuls of chocolate/yogurt covered raisins did you have?" This question was only asked to participants who reported consuming any biscuits, chocolate or sweets.	https://biobank.ctsu.ox.ac.uk/crystal/field.cgi?id=102300
Coffee consumed	"Did you drink any coffee yesterday?" If the participant activated the Help feature they were shown the message: Include all coffee drinks whether hot, cold/iced, instant, shop bought (including Starbucks), machine made or made by hand. Coffee substitutes such as Barley Cup and Dandelion Coffee should not be recorded here. Instead, record this under other non-alcoholic drinks (further down the pa…	https://biobank.ctsu.ox.ac.uk/crystal/field.cgi?id=100240
Coleslaw intake	"How many servings of coleslaw or other salad vegetables in mayonnaise (e.g. waldorf salad) did you have?" This question was only asked to participants who reported consuming vegetables.	https://biobank.ctsu.ox.ac.uk/crystal/field.cgi?id=104080
Cooked vegetable	ACE touchscreen question "On average how many heaped tablespoons of COOKED vegetables would you eat per DAY? (Do not include potatoes; put '0' if you do not eat any)" The following checks were performed: If answer > 50 then rejected If the participant activated the Help button they were shown the message: Please provide an average considering your intake over the last year. If you are unsure, ple…	https://biobank.ctsu.ox.ac.uk/crystal/field.cgi?id=1289
Cottage cheese intake	"How many servings of cottage cheese did you have?" This question was only asked to participants who reported consuming cheese.	https://biobank.ctsu.ox.ac.uk/crystal/field.cgi?id=102870
Courgette intake	"How many servings of courgette did you have?" This question was only asked to participants who reported consuming vegetables.	https://biobank.ctsu.ox.ac.uk/crystal/field.cgi?id=104200
Couscous intake	"How many servings of couscous did you have?" This question was only asked to participants who reported consuming pasta, rice, sushi or couscous.	https://biobank.ctsu.ox.ac.uk/crystal/field.cgi?id=102770
Crisp intake	"How many small bags of crisps (e.g. Walkers, Sensations, Doritos, Hula Hoops) did you have?" This question was only asked to participants who reported consuming savoury snacks.	https://biobank.ctsu.ox.ac.uk/crystal/field.cgi?id=102460
Crispbread intake	"How many items of crackers, crispbread, rice cakes, corn cakes (e.g. Ryvita)?" This question was only asked to participants who reported consuming bread or crackers yesterday.	https://biobank.ctsu.ox.ac.uk/crystal/field.cgi?id=101250
Croissant intake	"How many croissants did you have? N.B. Fillings and toppings should be recorded later."	https://biobank.ctsu.ox.ac.uk/crystal/field.cgi?id=102050
Crumbed or deep-fried poultry intake	"How many servings of chicken or turkey in breadcrumbs or deep fried (e.g. nuggets, KFC) did you have?" This question was only asked to participants who reported consuming meat or poultry.	https://biobank.ctsu.ox.ac.uk/crystal/field.cgi?id=103050
Cucumber intake	"How many 1 inch/2.5cm servings of cucumber did you have?" This question was only asked to participants who reported consuming vegetables.	https://biobank.ctsu.ox.ac.uk/crystal/field.cgi?id=104210
Dairy smoothie intake	"How many glasses/cartons/250ml of dairy/yogurt based smoothie did you drink yesterday?"	https://biobank.ctsu.ox.ac.uk/crystal/field.cgi?id=100230
Danish pastry intake	"How many Danish pastries did you have? N.B. Fillings and toppings should be recorded later."	https://biobank.ctsu.ox.ac.uk/crystal/field.cgi?id=102060
Dark chocolate intake	"How many plain/dark chocolate bars (~50 g) did you have?" This question was only asked to participants who reported consuming any biscuits, chocolate or sweets. If the participant activated the Help feature they were shown the message: If you have had just one or two squares of chocolate, or just one or two sweets, please record this as 1/4.	https://biobank.ctsu.ox.ac.uk/crystal/field.cgi?id=102290
Decaffeinated coffee	"Was it decaffeinated coffee?"	https://biobank.ctsu.ox.ac.uk/crystal/field.cgi?id=100360
Decaffeinated tea	"Was your standard tea decaffeinated?" This question was only asked to participants who reported drinking standard tea yesterday.	https://biobank.ctsu.ox.ac.uk/crystal/field.cgi?id=100470
Dessert consumers	"Did you eat any cakes, puddings or other desserts yesterday? Also includes custard, cheesecake, rice pudding, sponge pudding etc." If the participant activated the Help feature they were shown the message: Fruit crumble/fruit pie is a special case and we ask that you record it as a portion of pastry or crumble (earlier page) plus a portion of stewed fruit (later page). Select which category best…	https://biobank.ctsu.ox.ac.uk/crystal/field.cgi?id=102130
Double crust pastry intake	"How many slices/items of double crust pie (e.g. slice of a large pie, a whole small pie or pasty) did you have? N.B. Fillings and toppings should be recorded later." If the participant activated the Help feature they were shown the message: Small individual pies and pasties include mince pie, pork pie, cornish pasty, filo parcels etc. A double crust pie is a pie made with a pastry base and a pas…	https://biobank.ctsu.ox.ac.uk/crystal/field.cgi?id=101970
Doughnut intake	"How many items of doughnuts did you have?" This question was only asked to participants who reported consuming cakes, puddings or other desserts.	https://biobank.ctsu.ox.ac.uk/crystal/field.cgi?id=102200
Dried fruit added to cereal	"Did your cereal contain any dried fruit? (e.g. Sultana Bran, Fruit 'n' Fibre)?" This question was only asked to participants who reported consuming breakfast cereals yesterday.	https://biobank.ctsu.ox.ac.uk/crystal/field.cgi?id=100880
Dried fruit intake	Question asked: "How many handfuls of other dried fruit e.g. raisins, apple rings, cranberries (not with breakfast cereal) did you have?" This question was only asked to participants who reported consuming fruit. If the participant activated the Help feature they were shown the message: Fruit recorded here do not need to be recorded individually. Dates should be recorded under dried fruit. This q…	https://biobank.ctsu.ox.ac.uk/crystal/field.cgi?id=104430
Drinking water intake	"How many glasses/beakers of water (e.g. still, fizzy, tap) did you drink yesterday?"	https://biobank.ctsu.ox.ac.uk/crystal/field.cgi?id=100150
Egg consumers	"Did you eat any eggs yesterday? e.g. with breakfast, with a salad, with toast, part of a main meal or in sandwiches." If the participant activated the Help feature they were shown the message: Gala pies (pork pies with egg) should have the boiled egg part recorded in this section (don't forget to record the pastry and pork as well). Do not count eggs that are cooking ingredients such as those in…	https://biobank.ctsu.ox.ac.uk/crystal/field.cgi?id=102930
Eggs in sandwiches intake	"How many servings of egg in sandwiches (made with or without mayonnaise) did you have?" This question was only asked to participants who reported consuming eggs.	https://biobank.ctsu.ox.ac.uk/crystal/field.cgi?id=102960
Espresso intake	"How many cups/mugs of espresso did you drink yesterday?" This question was only asked to participants who reported drinking coffee yesterday.	https://biobank.ctsu.ox.ac.uk/crystal/field.cgi?id=100310
Feta intake	"How many servings of feta did you have?" This question was only asked to participants who reported consuming cheese.	https://biobank.ctsu.ox.ac.uk/crystal/field.cgi?id=102880
Filtered coffee intake	"How many cups/mugs of filter/americano/cafetiere coffee did you drink yesterday?" This question was only asked to participants who reported drinking coffee yesterday.	https://biobank.ctsu.ox.ac.uk/crystal/field.cgi?id=100270
Fish consumer	"Did you eat any fish or seafood yesterday? e.g. at breakfast, takeaway with chips, smoked fish, fish pate, tuna in sandwiches." If the participant activated the Help feature they were shown the message: Any fish or seafood used in sushi does not need to be recorded here. Sushi should have been recorded previously in the pasta and rice section. Select which category best describes the type of fis…	https://biobank.ctsu.ox.ac.uk/crystal/field.cgi?id=103140
Fizzy drink intake	"How many glasses/cans of carbonated (fizzy) drinks did you drink yesterday?"	https://biobank.ctsu.ox.ac.uk/crystal/field.cgi?id=100170
Flavoured milk intake	"How many glasses/carton/ 250ml of yogurt drinks, flavoured milk or milkshakes did you consume yesterday?"	https://biobank.ctsu.ox.ac.uk/crystal/field.cgi?id=100530
Fortified wine intake	"How many sherry/port glasses of sherry, fortified wine or port?"	https://biobank.ctsu.ox.ac.uk/crystal/field.cgi?id=100720
Fresh tomato intake	"How many medium fresh tomatoes did you have?" This question was only asked to participants who reported consuming vegetables.	https://biobank.ctsu.ox.ac.uk/crystal/field.cgi?id=104340
Fried potatoes intake	"How many servings of potatoes (fried, chips, wedges, roast) did you have?" This question was only asked to participants who reported consuming vegetables.	https://biobank.ctsu.ox.ac.uk/crystal/field.cgi?id=104020
Fruit consumers	"Did you eat any fruit yesterday?" If the participant activated the Help feature they were shown the message: Include fresh, frozen, dried, canned or cooked. Help section: Please include all fruit, whether eaten by itself or as part of a sweet or savoury dish (e.g. fruit pie or crumble; pork cooked with apple). Fruits recorded under cooked & dried should not be recorded individually further down …	https://biobank.ctsu.ox.ac.uk/crystal/field.cgi?id=104400
Fruit smoothie intake	"How many glasses/cartons/250ml of fruit smoothie did you drink yesterday?"	https://biobank.ctsu.ox.ac.uk/crystal/field.cgi?id=100220
Fruitcake intake	"How many slices of fruit cake did you have?" This question was only asked to participants who reported consuming cakes, puddings or other desserts.	https://biobank.ctsu.ox.ac.uk/crystal/field.cgi?id=102180
Garlic bread intake	"How many items of garlic bread?" This question was only asked to participants who reported consuming bread or crackers yesterday.	https://biobank.ctsu.ox.ac.uk/crystal/field.cgi?id=101240
Garlic intake	"How many cloves of garlic did you have?" This question was only asked to participants who reported consuming vegetables.	https://biobank.ctsu.ox.ac.uk/crystal/field.cgi?id=104220
Goat's cheese intake	"How many servings of goat's cheese did you have?" This question was only asked to participants who reported consuming cheese.	https://biobank.ctsu.ox.ac.uk/crystal/field.cgi?id=102900
Grape intake	"How many handfuls of grapes did you have?" This question was only asked to participants who reported consuming fruit.	https://biobank.ctsu.ox.ac.uk/crystal/field.cgi?id=104500
Grapefruit intake	"How many whole/servings of grapefruit (fresh, frozen, canned) did you have?" This question was only asked to participants who reported consuming fruit.	https://biobank.ctsu.ox.ac.uk/crystal/field.cgi?id=104490
Grapefruit juice intake	"How many glasses/cartons/250ml of pure grapefruit juice did you drink yesterday?"	https://biobank.ctsu.ox.ac.uk/crystal/field.cgi?id=100200
Green bean intake	"How many servings of green/French/runner beans did you have?" This question was only asked to participants who reported consuming vegetables.	https://biobank.ctsu.ox.ac.uk/crystal/field.cgi?id=104120
Green tea intake	"How many cups/mugs of green tea did you drink yesterday?"	https://biobank.ctsu.ox.ac.uk/crystal/field.cgi?id=100420
Ham intake	"How many slices of ham, Parma ham, salami, pastrami, cured meats did you have?" This question was only asked to participants who reported consuming meat or poultry.	https://biobank.ctsu.ox.ac.uk/crystal/field.cgi?id=103080
Hard cheese intake	"How many servings of hard cheese (e.g. Cheddar, Parmesan) did you have?" This question was only asked to participants who reported consuming cheese.	https://biobank.ctsu.ox.ac.uk/crystal/field.cgi?id=102820
Herbal tea intake	"How many cups/mugs of herbal or fruit tea (infusion) did you drink yesterday?"	https://biobank.ctsu.ox.ac.uk/crystal/field.cgi?id=100430
Homemade soup intake	"How many bowls of home-made soup did you have?" This question was only asked to participants who reported consuming soup.	https://biobank.ctsu.ox.ac.uk/crystal/field.cgi?id=102620
Hot chocolate intake	"How many mugs/cups of hot chocolate or other milk-based drinks (including Horlicks) did you consume yesterday?"	https://biobank.ctsu.ox.ac.uk/crystal/field.cgi?id=100550
Ice-cream intake	"How many servings/individual ice creams of ice-cream (including individual ice-creams such as choc-ice, cornets) did you have?" Two scoops is considered to be one serving of ice-cream. This question was only asked to participants who reported having consumed yogurt or ice-cream.	https://biobank.ctsu.ox.ac.uk/crystal/field.cgi?id=102120
Indian snacks intake	"How many pakoras, onion bhajis, samosas did you have? N.B. Fillings and toppings should be recorded later."	https://biobank.ctsu.ox.ac.uk/crystal/field.cgi?id=102040
Ingredients in homemade soup: Vegetables	This field indicates the ingredients in homemade soup the participant consumed yesterday. The data is an amalgamation of 5 individual tick boxes which were asked if the participant indicated they consumed homemade soup.	https://biobank.ctsu.ox.ac.uk/crystal/field.cgi?id=20109
Instant coffee intake	"How many cups/mugs of instant coffee did you drink yesterday?" This question was only asked to participants who reported drinking coffee yesterday.	https://biobank.ctsu.ox.ac.uk/crystal/field.cgi?id=100250
Intake of artificial sweetener added to cereal	"How much sweetener (e.g. Canderel) did you add to your cereal or porridge (per bowl)?" This question was only asked to participants who reported consuming breakfast cereals yesterday.	https://biobank.ctsu.ox.ac.uk/crystal/field.cgi?id=100910
Intake of artificial sweetener added to coffee	"How many teaspoons/tablets of sweetener (e.g. Canderel) did you add to your coffee (per drink)?"	https://biobank.ctsu.ox.ac.uk/crystal/field.cgi?id=100380
Intake of artificial sweetener added to tea	"How many teaspoons/tablets of sweetener (e.g. Canderel) did you add to your tea/infusion (per drink)?"	https://biobank.ctsu.ox.ac.uk/crystal/field.cgi?id=100500
Intake of sugar added to cereal	"How many teaspoons of sugar, jam, honey or syrup did you add to your cereal or porridge (per bowl)?" This question was only asked to participants who reported consuming breakfast cereals yesterday.	https://biobank.ctsu.ox.ac.uk/crystal/field.cgi?id=100900
Intake of sugar added to coffee	"How many teaspoons of sugar did you add to your coffee (per drink)?"	https://biobank.ctsu.ox.ac.uk/crystal/field.cgi?id=100370
Intake of sugar added to tea	"How many teaspoons of sugar did you add to your tea/infusion (per drink)?"	https://biobank.ctsu.ox.ac.uk/crystal/field.cgi?id=100490
Lamb intake	"How many servings of lamb or mutton (e.g. roast, chops, stew, burger) did you have?" This question was only asked to participants who reported consuming meat or poultry.	https://biobank.ctsu.ox.ac.uk/crystal/field.cgi?id=103040
Latte intake	"How many cups/mugs of latte did you drink yesterday?" This question was only asked to participants who reported drinking coffee yesterday.	https://biobank.ctsu.ox.ac.uk/crystal/field.cgi?id=100300
Leek intake	"How many servings of leeks did you have?" This question was only asked to participants who reported consuming vegetables.	https://biobank.ctsu.ox.ac.uk/crystal/field.cgi?id=104230
Lettuce intake	"How many servings of lettuce did you have?" This question was only asked to participants who reported consuming vegetables.	https://biobank.ctsu.ox.ac.uk/crystal/field.cgi?id=104240
Liquid used to make porridge: Porridge with milk	This field indicates the liquid(s) the participant used to make porridge yesterday. The data is an amalgamation of 2 individual tick boxes which were asked if the participant indicated they consumed porridge.	https://biobank.ctsu.ox.ac.uk/crystal/field.cgi?id=20105
Liquid used to make porridge: Porridge with water	This field indicates the liquid(s) the participant used to make porridge yesterday. The data is an amalgamation of 2 individual tick boxes which were asked if the participant indicated they consumed porridge.	https://biobank.ctsu.ox.ac.uk/crystal/field.cgi?id=20105
Liver intake	"How many servings of liver or liver pate did you have?" This question was only asked to participants who reported consuming meat or poultry.	https://biobank.ctsu.ox.ac.uk/crystal/field.cgi?id=103090
Lobster/crab intake	"How many servings of lobster or crab did you have?" This question was only asked to participants who reported consuming fish or seafood.	https://biobank.ctsu.ox.ac.uk/crystal/field.cgi?id=103210
Low calorie drink intake	"How many glasses/cans of low calorie or diet drinks (e.g. fizzy, squash) did you drink yesterday?" If the participant activated the Help feature they were shown the message: Low calorie flavoured water should be recorded under low calorie drinks.	https://biobank.ctsu.ox.ac.uk/crystal/field.cgi?id=100160
Low calorie hot chocolate intake	"How many mugs/cups of low calorie hot chocolate drinks did you consume yesterday?"	https://biobank.ctsu.ox.ac.uk/crystal/field.cgi?id=100540
Low fat hard cheese intake	"How many servings of low fat hard cheese (e.g. Edam, reduced fat Cheddar) did you have?" This question was only asked to participants who reported consuming cheese.	https://biobank.ctsu.ox.ac.uk/crystal/field.cgi?id=102810
Mango intake	"How many servings of mango (fresh, frozen, canned) did you have?" This question was only asked to participants who reported consuming fruit.	https://biobank.ctsu.ox.ac.uk/crystal/field.cgi?id=104510
Mashed potato intake	"How many servings of mashed potatoes did you have?"	https://biobank.ctsu.ox.ac.uk/crystal/field.cgi?id=104050
Meat consumers	"Did you eat any meat or poultry yesterday? Think about curry, stir-fry, sandwiches, pie fillings, sausages/burgers, liver, pate or mince." If the participant activated the Help feature they were shown the message: Select which category best describes your type of meat or poultry, otherwise select the Other category. Game and offal (not liver) should be recorded in the Other category.	https://biobank.ctsu.ox.ac.uk/crystal/field.cgi?id=103000
Melon intake	"How many servings of melon did you have?" This question was only asked to participants who reported consuming fruit.	https://biobank.ctsu.ox.ac.uk/crystal/field.cgi?id=104520
Milk added to cereal	"Did you add milk to your cereal?" This question was only asked to participants who reported consuming breakfast cereals yesterday.	https://biobank.ctsu.ox.ac.uk/crystal/field.cgi?id=100890
Milk chocolate intake	"How many milk chocolate bars (~50 g) did you have?" This question was only asked to participants who reported consuming any biscuits, chocolate or sweets. If the participant activated the Help feature they were shown the message: If you have had just one or two squares of chocolate, or just one or two sweets, please record this as 1/4.	https://biobank.ctsu.ox.ac.uk/crystal/field.cgi?id=102280
Milk intake	"How many glasses/carton/ 250ml of milk (excluding milkshakes) did you consume yesterday?"	https://biobank.ctsu.ox.ac.uk/crystal/field.cgi?id=100520
Milk-based pudding intake	"How many servings/individual pots of custard, rice pudding, semolina pudding, blancmange did you have?" This question was only asked to participants who reported consuming cakes, puddings or other desserts.	https://biobank.ctsu.ox.ac.uk/crystal/field.cgi?id=102140
Mixed fruit intake	"How many servings of mixed fruit (fresh, frozen, canned) did you have?" This question was only asked to participants who reported consuming fruit. If the participant activated the Help feature they were shown the message: Fruit recorded here do not need to be recorded individually. As canned fruit usually comes in segments or slices, please give your answer in servings rather than as whole fruit.	https://biobank.ctsu.ox.ac.uk/crystal/field.cgi?id=104440
Mixed vegetable intake	"How many servings of mixed vegetables (e.g. frozen mixed veg) did you have?" This question was only asked to participants who reported consuming vegetables. If the participant activated the Help feature they were shown the message: Vegetables recorded as 'Mixed vegetables', 'Vegetable pieces', 'Coleslaw' or 'Mixed side salad' should not be recorded individually further down the list.	https://biobank.ctsu.ox.ac.uk/crystal/field.cgi?id=104060
Mozzarella intake	"How many servings of mozzarella did you have?" This question was only asked to participants who reported consuming cheese.	https://biobank.ctsu.ox.ac.uk/crystal/field.cgi?id=102890
Muesli intake	"How many bowls of muesli?" This question was only asked to participants who reported consuming breakfast cereals yesterday.	https://biobank.ctsu.ox.ac.uk/crystal/field.cgi?id=100800
Mushroom intake	"How many servings of mushrooms did you have?" This question was only asked to participants who reported consuming vegetables.	https://biobank.ctsu.ox.ac.uk/crystal/field.cgi?id=104250
Naan bread intake	"How many items of naan bread?" This question was only asked to participants who reported consuming bread or crackers yesterday.	https://biobank.ctsu.ox.ac.uk/crystal/field.cgi?id=101230
Number of baguettes with butter/margarine	This question was only asked to participants who reported consuming vegetables.	https://biobank.ctsu.ox.ac.uk/crystal/field.cgi?id=101350
Number of baps with butter/margarine	"How many of the large sandwich bap, stotty, pitta bread had butter/margarine?" This question was only asked to participants who reported consuming large sandwich bap, stotty, pitta bread and having butter or margarine on it.	https://biobank.ctsu.ox.ac.uk/crystal/field.cgi?id=101390
Number of bread rolls with butter/margarine	"How many of the bread roll, bap, burger bun, hotdog roll, bagel had butter/margarine?" This question was only asked to participants who reported consuming bread roll, bap, burger bun, hotdog roll, bagel and having butter or margarine on it.	https://biobank.ctsu.ox.ac.uk/crystal/field.cgi?id=101430
Number of bread slices with butter/margarine	"How many of the slices of bread had butter/margarine?" This question was only asked to participants who reported eating sliced bread and having butter or margarine on it.	https://biobank.ctsu.ox.ac.uk/crystal/field.cgi?id=101310
Number of crackers/crispbreads with butter/margarine	"How many of the crackers, crispbread, rice cakes, corn cakes had butter/margarine?" This question was only asked to participants who reported consuming crackers, crispbread, rice cakes, corn cakes and having butter or margarine on it.	https://biobank.ctsu.ox.ac.uk/crystal/field.cgi?id=101470
Number of oatcakes with butter/margarine	"How many of the oat cakes had butter/margarine?" This question was only asked to participants who reported consuming crackers, crispbread, rice cakes, corn cakes and having butter or margarine on it.	https://biobank.ctsu.ox.ac.uk/crystal/field.cgi?id=101510
Oat crunch intake	"How many bowls of sweetened oat crunch type cereal (e.g. Jordans Country Crisp, chocolate nut clusters)?" This question was only asked to participants who reported consuming breakfast cereals yesterday.	https://biobank.ctsu.ox.ac.uk/crystal/field.cgi?id=100810
Oatcakes intake	"How many items of oat cakes?" This question was only asked to participants who reported consuming bread or crackers yesterday.	https://biobank.ctsu.ox.ac.uk/crystal/field.cgi?id=101260
Oily fish intake	ACE touchscreen question "How often do you eat oily fish? (e.g. sardines, salmon, mackerel, herring)" If the participant activated the Help button they were shown the message: Please provide an average considering your intake over the last year. If you are unsure, please provide an estimate or select Do not know. Oily fish include: Salmon Anchovies Trout Swordfish Mackerel Bloater Herring Cacha S…	https://biobank.ctsu.ox.ac.uk/crystal/field.cgi?id=1329
Olives intake	"How many handfuls of olives did you have?" This question was only asked to participants who reported consuming savoury snacks.	https://biobank.ctsu.ox.ac.uk/crystal/field.cgi?id=102490
Omelette intake	"How many servings of omelettes or scrambled eggs did you have?" This question was only asked to participants who reported consuming eggs.	https://biobank.ctsu.ox.ac.uk/crystal/field.cgi?id=102950
Onion intake	"How many servings of onions (red, white, pickled, shallots, spring) did you have?" This question was only asked to participants who reported consuming vegetables.	https://biobank.ctsu.ox.ac.uk/crystal/field.cgi?id=104260
Orange intake	"How many oranges (fresh, frozen, canned) did you have?" This question was only asked to participants who reported consuming fruit.	https://biobank.ctsu.ox.ac.uk/crystal/field.cgi?id=104530
Orange juice intake	"How many glasses/cartons/250ml of pure orange juice did you drink yesterday?"	https://biobank.ctsu.ox.ac.uk/crystal/field.cgi?id=100190
Other alcohol intake	"How many units of other alcoholic drinks?"	https://biobank.ctsu.ox.ac.uk/crystal/field.cgi?id=100740
Other bread intake	"How many items of other bread (e.g. crumpets, tortilla wraps, breadsticks)?" This question was only asked to participants who reported consuming bread or crackers yesterday.	https://biobank.ctsu.ox.ac.uk/crystal/field.cgi?id=101270
Other cereal intake	"How many bowls of other cereal?" This question was only asked to participants who reported consuming breakfast cereals yesterday.	https://biobank.ctsu.ox.ac.uk/crystal/field.cgi?id=100860
Other cheese intake	"How many servings of other cheese did you have?" This question was only asked to participants who reported consuming cheese.	https://biobank.ctsu.ox.ac.uk/crystal/field.cgi?id=102910
Other coffee type	"How many cups/mugs of other coffee drinks did you drink yesterday?" This question was only asked to participants who reported drinking coffee yesterday.	https://biobank.ctsu.ox.ac.uk/crystal/field.cgi?id=100330
Other dessert intake	"How many servings/individual pots of other desserts did you have?" This question was only asked to participants who reported consuming cakes, puddings or other desserts.	https://biobank.ctsu.ox.ac.uk/crystal/field.cgi?id=102230
Other drink intake	"How many glasses/mugs/cups of other drinks did you consume yesterday?"	https://biobank.ctsu.ox.ac.uk/crystal/field.cgi?id=100560
Other egg intake	"How many servings of other egg dishes did you have?" This question was only asked to participants who reported consuming eggs.	https://biobank.ctsu.ox.ac.uk/crystal/field.cgi?id=102980
Other fish intake	"How many servings of other fish did you have?" This question was only asked to participants who reported consuming fish or seafood.	https://biobank.ctsu.ox.ac.uk/crystal/field.cgi?id=103230
Other fruit intake	"How many whole/servings of other fruit e.g. pomegranate, kiwi, papaya (fresh, frozen, canned) did you have?" This question was only asked to participants who reported consuming fruit.	https://biobank.ctsu.ox.ac.uk/crystal/field.cgi?id=104590
Other grain intake	"How many servings of other cooked grains such as bulgur wheat, millet or pearl barley did you have?" This question was only asked to participants who reported consuming pasta, rice, sushi or couscous.	https://biobank.ctsu.ox.ac.uk/crystal/field.cgi?id=102780
Other meat intake	"How many servings of other meat (e.g. duck, goose, kidney) did you have?" This question was only asked to participants who reported consuming meat or poultry.	https://biobank.ctsu.ox.ac.uk/crystal/field.cgi?id=103100
Other milk-based pudding intake	"How many servings/individual pots of other milk based desserts (e.g. mousse, tiramisu, creme caramel) did you have?" This question was only asked to participants who reported consuming cakes, puddings or other desserts.	https://biobank.ctsu.ox.ac.uk/crystal/field.cgi?id=102150
Other non-alcoholic drinks	"Did you have any other (non-alcoholic) drinks yesterday? e.g. milk, yogurt drinks or hot chocolate." If the participant activated the Help feature they were shown the message: You will be asked about alcoholic drinks next. Actimel and yakult should be recorded under yogurt based drinks.	https://biobank.ctsu.ox.ac.uk/crystal/field.cgi?id=100510
Other savoury snack intake	"How many handfuls/bags of other savoury snack did you have?" This question was only asked to participants who reported consuming savoury snacks.	https://biobank.ctsu.ox.ac.uk/crystal/field.cgi?id=102500
Other sweets intake	"How many handfuls/items of other sweet snacks did you have?" This question was only asked to participants who reported consuming any biscuits, chocolate or sweets.	https://biobank.ctsu.ox.ac.uk/crystal/field.cgi?id=102380
Other vegetables intake	"How many servings of other vegetables (e.g. celeriac, asparagus, fennel, aubergine, pumpkin) did you have?"	https://biobank.ctsu.ox.ac.uk/crystal/field.cgi?id=104380
Other vegetarian alternative intake	"How many servings of other vegetarian alternative (e.g. nut roast) did you have?" This question was only asked to participants who reported consuming vegetarian alternatives. If the participant activated the Help feature they were shown the message: If you record that you had a nut roast or a lentil roast here, you do not need to record the nuts/vegetables/lentils anywhere else.	https://biobank.ctsu.ox.ac.uk/crystal/field.cgi?id=103290
Pancake intake	"How many pancakes/crepes did you have? N.B. Fillings and toppings should be recorded later."	https://biobank.ctsu.ox.ac.uk/crystal/field.cgi?id=102010
Parsnip intake	"How many servings of parsnip did you have?" This question was only asked to participants who reported consuming vegetables.	https://biobank.ctsu.ox.ac.uk/crystal/field.cgi?id=104270
Pea intake	"How many servings of peas (frozen, fresh, tinned) did you have?" This question was only asked to participants who reported consuming vegetables.	https://biobank.ctsu.ox.ac.uk/crystal/field.cgi?id=104280
Peach/nectarine intake	"How many whole/servings of peach/nectarine (fresh, frozen, canned) did you have?" This question was only asked to participants who reported consuming fruit.	https://biobank.ctsu.ox.ac.uk/crystal/field.cgi?id=104550
Pear intake	"How many whole/servings of pear (fresh, frozen, canned) did you have?" This question was only asked to participants who reported consuming fruit.	https://biobank.ctsu.ox.ac.uk/crystal/field.cgi?id=104560
Pineapple intake	"How many servings of pineapple (fresh, frozen, canned) did you have?" This question was only asked to participants who reported consuming fruit.	https://biobank.ctsu.ox.ac.uk/crystal/field.cgi?id=104570
Pizza intake	"How many medium slices of pizza did you have? N.B. Fillings and toppings should be recorded later."	https://biobank.ctsu.ox.ac.uk/crystal/field.cgi?id=102000
Plain cereal intake	"How many bowls of plain cereals (e.g. Cornflakes, Rice Krispies, Special K)?" This question was only asked to participants who reported consuming breakfast cereals yesterday.	https://biobank.ctsu.ox.ac.uk/crystal/field.cgi?id=100830
Plum intake	"How many plums (fresh, frozen, canned) did you have?" This question was only asked to participants who reported consuming fruit.	https://biobank.ctsu.ox.ac.uk/crystal/field.cgi?id=104580
Pork intake	ACE touchscreen question "How often do you eat pork? (Do not count processed meats such as bacon or ham)" If the participant activated the Help button they were shown the message: Please provide an average considering your intake over the last year If you are unsure, please provide an estimate or select Do not know.	https://biobank.ctsu.ox.ac.uk/crystal/field.cgi?id=1389
Porridge intake	"How many bowls of porridge, hot oat cereal (e.g. Ready Brek)?" This question was only asked to participants who reported consuming breakfast cereals yesterday.	https://biobank.ctsu.ox.ac.uk/crystal/field.cgi?id=100770
Poultry intake	ACE touchscreen question "How often do you eat chicken, turkey or other poultry? (Do not count processed meats)" If the participant activated the Help button they were shown the message: Please provide an average considering your intake over the last year If you are unsure, please provide an estimate or select Do not know. Poultry include fowl (e.g. chicken, turkey, quail), waterfowl (e.g. duck, …	https://biobank.ctsu.ox.ac.uk/crystal/field.cgi?id=1359
Prune intake	"How many handfuls of prunes did you have?" This question was only asked to participants who reported consuming fruit.	https://biobank.ctsu.ox.ac.uk/crystal/field.cgi?id=104420
Pure fruit/vegetable juice intake	"How many glasses/cartons/250ml of other pure fruit / vegetable juice did you drink yesterday?"	https://biobank.ctsu.ox.ac.uk/crystal/field.cgi?id=100210
Quorn intake	"How many servings of Quorn did you have?" This question was only asked to participants who reported consuming vegetarian alternatives.	https://biobank.ctsu.ox.ac.uk/crystal/field.cgi?id=103280
Red wine intake	"How many wine glasses of red wine?"	https://biobank.ctsu.ox.ac.uk/crystal/field.cgi?id=100590
Rose wine intake	"How many wine glasses of rose wine?"	https://biobank.ctsu.ox.ac.uk/crystal/field.cgi?id=100630
Salted nuts intake	"How many handfuls of salted/roasted nuts (e.g. almonds, cashews, pistachios) did you have?" This question was only asked to participants who reported consuming savoury snacks.	https://biobank.ctsu.ox.ac.uk/crystal/field.cgi?id=102430
Salted peanuts intake	"How many handfuls of roasted/salted peanuts did you have?" This question was only asked to participants who reported consuming savoury snacks.	https://biobank.ctsu.ox.ac.uk/crystal/field.cgi?id=102410
Satsuma intake	"How many whole/servings of orange-like small fruits e.g. satsuma, clementine, mandarin (fresh, frozen, canned) did you have?" This question was only asked to participants who reported consuming fruit.	https://biobank.ctsu.ox.ac.uk/crystal/field.cgi?id=104540
Sausage intake	"How many sausages did you have?" This question was only asked to participants who reported consuming meat or poultry.	https://biobank.ctsu.ox.ac.uk/crystal/field.cgi?id=103010
Savoury biscuits intake	"How many snack size bags of savoury crispbread/corn cake snacks (e.g. Snack-a-Jack, flavoured Ryvita) did you have?" This question was only asked to participants who reported consuming savoury snacks.	https://biobank.ctsu.ox.ac.uk/crystal/field.cgi?id=102470
Savoury snack consumers	"Did you eat any crisps, nuts or savoury snacks yesterday? Also includes seeds and olives." If the participant activated the Help feature they were shown the message: Select which category best describes your type of savoury snack, otherwise select the Other category.	https://biobank.ctsu.ox.ac.uk/crystal/field.cgi?id=102400
Scotch egg intake	"How many scotch eggs did you have?" This question was only asked to participants who reported consuming eggs.	https://biobank.ctsu.ox.ac.uk/crystal/field.cgi?id=102970
Scotch pancake intake	"How many scotch pancakes/blinis/American style pancakes did you have? N.B. Fillings and toppings should be recorded later."	https://biobank.ctsu.ox.ac.uk/crystal/field.cgi?id=102020
Seeds intake	"How many handfuls of seeds (e.g. sunflower, pumpkin, linseeds) did you have?" This question was only asked to participants who reported consuming savoury snacks.	https://biobank.ctsu.ox.ac.uk/crystal/field.cgi?id=102450
Shellfish intake	"How many servings of shellfish (e.g. mussels, scallops) did you have?" This question was only asked to participants who reported consuming fish or seafood.	https://biobank.ctsu.ox.ac.uk/crystal/field.cgi?id=103220
Side salad intake	"How many servings of mixed side salad did you have?" If the participant activated the Help feature they were shown the message: Vegetables recorded as 'Mixed vegetables', 'Vegetable pieces', 'Coleslaw' or 'Mixed side salad' should not be recorded individually further down the list. A side serving of salad (e.g. a few lettuce leaves, a couple of slices of tomato, a slice of red onion and a little…	https://biobank.ctsu.ox.ac.uk/crystal/field.cgi?id=104090
Single crust pastry intake	"How many slices/items of single crust pie/flan (pastry base or pastry top, e.g. quiche) did you have? N.B. Fillings and toppings should be recorded later." If the participant activated the Help feature they were shown the message: A single crust pie is a pie made with either just the pastry base (such as a flan, quiche, or puff pastry tartlet) or just the pastry top (such as a bake topped with p…	https://biobank.ctsu.ox.ac.uk/crystal/field.cgi?id=101980
Size of red wine glass drunk: medium (175ml)	This field indicates the size(s) of red wine glass the participant consumed yesterday. The data is an amalgamation of 3 individual tick boxes which were asked if the participant indicated they consumed red wine.	https://biobank.ctsu.ox.ac.uk/crystal/field.cgi?id=20096
Size of red wine glass drunk: small (125ml)	This field indicates the size(s) of red wine glass the participant consumed yesterday. The data is an amalgamation of 3 individual tick boxes which were asked if the participant indicated they consumed red wine.	https://biobank.ctsu.ox.ac.uk/crystal/field.cgi?id=20096
Size of white wine glass drunk: medium (175ml)	This field indicates the size(s) of white wine glass the participant consumed yesterday. The data is an amalgamation of 3 individual tick boxes which were asked if the participant indicated they consumed white wine.	https://biobank.ctsu.ox.ac.uk/crystal/field.cgi?id=20095
Size of white wine glass drunk: small (125ml)	This field indicates the size(s) of white wine glass the participant consumed yesterday. The data is an amalgamation of 3 individual tick boxes which were asked if the participant indicated they consumed white wine.	https://biobank.ctsu.ox.ac.uk/crystal/field.cgi?id=20095
Sliced bread intake	"How many slices of sliced bread?" This question was only asked to participants who reported consuming bread or crackers yesterday.	https://biobank.ctsu.ox.ac.uk/crystal/field.cgi?id=100950
Snackpot intake	"How many pots of snack pot, noodles/rice (e.g. Pot Noodle) did you have?" This question was only asked to participants who reported consuming pasta, rice, sushi or couscous.	https://biobank.ctsu.ox.ac.uk/crystal/field.cgi?id=102760
Soft cheese intake	"How many servings of soft cheese (e.g. Brie) did you have?" This question was only asked to participants who reported consuming cheese.	https://biobank.ctsu.ox.ac.uk/crystal/field.cgi?id=102830
Soup consumers	"Did you have any soup yesterday? Include cup-a-soup, canned soup, soup in cartons or pouches, soup eaten out and soup made at home." If the participant activated the Help feature they were shown the message: Soup eaten out will likely be either canned soup or home-made soup. For example: if the soup being served in a cafe has a brand name such as Heinz, please choose carton/pouch/canned soup; if…	https://biobank.ctsu.ox.ac.uk/crystal/field.cgi?id=102520
Soya dessert intake	"How many servings/individual pots of soya ice cream, soya yogurt, other soya dessert did you have?" This question was only asked to participants who reported consuming cakes, puddings or other desserts.	https://biobank.ctsu.ox.ac.uk/crystal/field.cgi?id=102170
Spinach intake	"How many servings of spinach did you have?" This question was only asked to participants who reported consuming vegetables.	https://biobank.ctsu.ox.ac.uk/crystal/field.cgi?id=104300
Spirits intake	"How many measures of spirits e.g. vodka, whisky, gin, rum?"	https://biobank.ctsu.ox.ac.uk/crystal/field.cgi?id=100730
Sponge pudding intake	"How many servings of sponge pudding did you have?" This question was only asked to participants who reported consuming cakes, puddings or other desserts.	https://biobank.ctsu.ox.ac.uk/crystal/field.cgi?id=102210
Spreads/sauces consumers	"Did you have any spreads, sauces, dips, jams or honey yesterday? e.g. Marmite, cream, mayo, hummus, dressings, ketchup, gravy, white sauce, cheese sauce, pasta sauce." If the participant activated the Help feature they were shown the message: Please do not include cream cheese as that was asked about in the cheese section. Select which category best describes your type of spread, sauce or dip, o…	https://biobank.ctsu.ox.ac.uk/crystal/field.cgi?id=103310
Sprouts intake	"How many servings of sprouts did you have?" This question was only asked to participants who reported consuming vegetables.	https://biobank.ctsu.ox.ac.uk/crystal/field.cgi?id=104310
Squash intake	"How many glasses/cartons/250ml of fruit drinks, J20, squash or cordial did you drink yesterday?"	https://biobank.ctsu.ox.ac.uk/crystal/field.cgi?id=100180
Standard tea intake	"How many cups/mugs of standard tea (e.g. Tetley, PG Tips, Assam, Darjeeling) did you drink yesterday?"	https://biobank.ctsu.ox.ac.uk/crystal/field.cgi?id=100400
Starchy food consumers	"Did you eat any pasta, rice, sushi or couscous yesterday? This includes noodles, lasagne pasta sheets and other cooked grains such as bulgar wheat." This can accompany a meal, or be a meal in itself. It may be hot or cold.	https://biobank.ctsu.ox.ac.uk/crystal/field.cgi?id=102700
Stewed fruit intake	"How many servings of stewed/cooked fruit e.g. apple, rhubarb, plums did you have?" This question was only asked to participants who reported consuming fruit.	https://biobank.ctsu.ox.ac.uk/crystal/field.cgi?id=104410
Sushi intake	"How many pieces of sushi did you have?" This question was only asked to participants who reported consuming pasta, rice, sushi or couscous. If the participant activated the Help feature they were shown the message: Sushi consists of sushi rice, sometimes with seaweed, with a variety of toppings/fillings made from vegetables, fish and meat. If you record that you have eaten sushi, then you do not…	https://biobank.ctsu.ox.ac.uk/crystal/field.cgi?id=102750
Sweet biscuits intake	"How many sweet biscuits (e.g. digestive, shortbread, ginger nut) did you have?" This question was only asked to participants who reported consuming any biscuits, chocolate or sweets. If the participant activated the Help feature they were shown the message: Very large cookies count as two biscuits.	https://biobank.ctsu.ox.ac.uk/crystal/field.cgi?id=102360
Sweet pepper intake	"How many whole peppers (sweet) did you have?" This question was only asked to participants who reported consuming vegetables.	https://biobank.ctsu.ox.ac.uk/crystal/field.cgi?id=104290
Sweet potato intake	"How many servings of sweet potatoes did you have?" This question was only asked to participants who reported consuming vegetables.	https://biobank.ctsu.ox.ac.uk/crystal/field.cgi?id=104330
Sweet snack consumers	"Did you eat any biscuits, chocolate or sweets yesterday? Also includes sweets, cereal bars, chocolate covered raisins, sweet popcorn and other sweet snacks." If the participant activated the Help feature they were shown the message: Select which category best describes your type of sweet snack food, otherwise select the Other category.	https://biobank.ctsu.ox.ac.uk/crystal/field.cgi?id=102250
Sweetcorn intake	"How many servings of sweetcorn (tinned or frozen, or corn on the cob) did you have?" This question was only asked to participants who reported consuming vegetables.	https://biobank.ctsu.ox.ac.uk/crystal/field.cgi?id=104320
Sweetened cereal intake	"How many bowls of other sweetened cereals (e.g. Ricicles, Honey Nut Cornflakes, Coco Pops)?" This question was only asked to participants who reported consuming breakfast cereals yesterday.	https://biobank.ctsu.ox.ac.uk/crystal/field.cgi?id=100820
Sweets intake	"How many handfuls of sweets (hard and soft, e.g. peppermints, toffees, fudge, fruit flavoured sweets) did you have?" This question was only asked to participants who reported consuming any biscuits, chocolate or sweets.	https://biobank.ctsu.ox.ac.uk/crystal/field.cgi?id=102330
Tea consumed	"Did you drink any tea/infusion yesterday?" If the participant activated the Help feature they were shown the message: Standard tea covers all the different types of tea made with black tea leaves (this is the most common type of tea). This includes teabags and loose leaf tea as well as decaffeinated types. Peppermint tea belongs in the herbal or fruit infusion section. If you added honey to your…	https://biobank.ctsu.ox.ac.uk/crystal/field.cgi?id=100390
Thickness of butter/margarine spread on bread rolls: thin	This field indicates the thickness(es) the participant spread butter or margarine on to bread rolls yesterday. The data is an amalgamation of 3 individual tick boxes which were asked if the participant indicated they spread butter or margarine on to bread rolls.	https://biobank.ctsu.ox.ac.uk/crystal/field.cgi?id=101300
Thickness of butter/margarine spread on sliced bread: medium	This field indicates the thickness(es) the participant spread butter or margarine on to sliced bread yesterday. The data is an amalgamation of 3 individual tick boxes which were asked if the participant indicated they spread butter or margarine on to sliced bread.	https://biobank.ctsu.ox.ac.uk/crystal/field.cgi?id=20098
Thickness of butter/margarine spread on sliced bread: thin	This field indicates the thickness(es) the participant spread butter or margarine on to sliced bread yesterday. The data is an amalgamation of 3 individual tick boxes which were asked if the participant indicated they spread butter or margarine on to sliced bread.	https://biobank.ctsu.ox.ac.uk/crystal/field.cgi?id=20098
Tinned tomato intake	"How many servings of cooked or tinned tomatoes did you have?" This question was only asked to participants who reported consuming vegetables.	https://biobank.ctsu.ox.ac.uk/crystal/field.cgi?id=104350
Tinned tuna intake	"How many servings of tinned tuna did you have?" This question was only asked to participants who reported consuming fish or seafood.	https://biobank.ctsu.ox.ac.uk/crystal/field.cgi?id=103150
Tofu intake	"How many servings of tofu/tempeh/TVP/soya mince did you have?" This question was only asked to participants who reported consuming vegetarian alternatives. If the participant activated the Help feature they were shown the message: Select which category best describes your type of vegetarian food, otherwise select the Other category.	https://biobank.ctsu.ox.ac.uk/crystal/field.cgi?id=103270
Turnip/swede intake	"How many servings of turnip or swede did you have?" This question was only asked to participants who reported consuming vegetables.	https://biobank.ctsu.ox.ac.uk/crystal/field.cgi?id=104360
Type milk consumed:wholemilk	Question asked: "Which type of milk did you use most frequently yesterday? Remember milk in drinks, on cereal and in cooking." If the participant activated the Help feature they were shown the message: If you typically use more than one type of milk, please select the one you use the most, even if it is only used slightly more than other types. If you had 1% fat milk (e.g. Sainsbury's orange top …	https://biobank.ctsu.ox.ac.uk/crystal/field.cgi?id=100920
Type of bread roll eaten: mixed	This field indicates the type(s) of bread roll the participant consumed yesterday. The data is an amalgamation of 5 individual tick boxes which were asked if the participant indicated they consumed bread roll.	https://biobank.ctsu.ox.ac.uk/crystal/field.cgi?id=20094
Type of bread roll eaten: white	This field indicates the type(s) of bread roll the participant consumed yesterday. The data is an amalgamation of 5 individual tick boxes which were asked if the participant indicated they consumed bread roll.	https://biobank.ctsu.ox.ac.uk/crystal/field.cgi?id=20094
Type of bread roll eaten: wholemeal	This field indicates the type(s) of bread roll the participant consumed yesterday. The data is an amalgamation of 5 individual tick boxes which were asked if the participant indicated they consumed bread roll.	https://biobank.ctsu.ox.ac.uk/crystal/field.cgi?id=20094
Type of fat/oil used in cooking: Butter	This field indicates the type(s) of fats or oils the participant used when cooking yesterday. The data is an amalgamation of 16 individual Yes/No answers and 29 corresponding tick boxes.	https://biobank.ctsu.ox.ac.uk/crystal/field.cgi?id=20090
Type of fat/oil used in cooking: Cooking fat unknown	This field indicates the type(s) of fats or oils the participant used when cooking yesterday. The data is an amalgamation of 16 individual Yes/No answers and 29 corresponding tick boxes.	https://biobank.ctsu.ox.ac.uk/crystal/field.cgi?id=20090
Type of fat/oil used in cooking: Low fat polyunsaturated margarine	This field indicates the type(s) of fats or oils the participant used when cooking yesterday. The data is an amalgamation of 16 individual Yes/No answers and 29 corresponding tick boxes.	https://biobank.ctsu.ox.ac.uk/crystal/field.cgi?id=20090
Type of fat/oil used in cooking: Normal fat butter	This field indicates the type(s) of fats or oils the participant used when cooking yesterday. The data is an amalgamation of 16 individual Yes/No answers and 29 corresponding tick boxes.	https://biobank.ctsu.ox.ac.uk/crystal/field.cgi?id=20090
Type of fat/oil used in cooking: Olive oil	This field indicates the type(s) of fats or oils the participant used when cooking yesterday. The data is an amalgamation of 16 individual Yes/No answers and 29 corresponding tick boxes.	https://biobank.ctsu.ox.ac.uk/crystal/field.cgi?id=20090
Type of fat/oil used in cooking: Olive spread	This field indicates the type(s) of fats or oils the participant used when cooking yesterday. The data is an amalgamation of 16 individual Yes/No answers and 29 corresponding tick boxes.	https://biobank.ctsu.ox.ac.uk/crystal/field.cgi?id=20090
Type of fat/oil used in cooking: Polyunsaturated margarine	This field indicates the type(s) of fats or oils the participant used when cooking yesterday. The data is an amalgamation of 16 individual Yes/No answers and 29 corresponding tick boxes.	https://biobank.ctsu.ox.ac.uk/crystal/field.cgi?id=20090
Type of fat/oil used in cooking: Rapeseed oil	This field indicates the type(s) of fats or oils the participant used when cooking yesterday. The data is an amalgamation of 16 individual Yes/No answers and 29 corresponding tick boxes.	https://biobank.ctsu.ox.ac.uk/crystal/field.cgi?id=20090
Type of fat/oil used in cooking: Spreadable butter	This field indicates the type(s) of fats or oils the participant used when cooking yesterday. The data is an amalgamation of 16 individual Yes/No answers and 29 corresponding tick boxes.	https://biobank.ctsu.ox.ac.uk/crystal/field.cgi?id=20090
Type of fat/oil used in cooking: Sunflower oil	This field indicates the type(s) of fats or oils the participant used when cooking yesterday. The data is an amalgamation of 16 individual Yes/No answers and 29 corresponding tick boxes.	https://biobank.ctsu.ox.ac.uk/crystal/field.cgi?id=20090
Type of large bap eaten: white	This field indicates the type(s) of fats or oils the participant used when cooking yesterday. The data is an amalgamation of 16 individual Yes/No answers and 29 corresponding tick boxes.	https://biobank.ctsu.ox.ac.uk/crystal/field.cgi?id=20090
Type of meals eaten: Bought sandwiches	This field indicates the type(s) of fats or oils the participant used when cooking yesterday. The data is an amalgamation of 16 individual Yes/No answers and 29 corresponding tick boxes.	https://biobank.ctsu.ox.ac.uk/crystal/field.cgi?id=20090
Type of meals eaten: Ready meals	This field indicates the type(s) of fats or oils the participant used when cooking yesterday. The data is an amalgamation of 16 individual Yes/No answers and 29 corresponding tick boxes.	https://biobank.ctsu.ox.ac.uk/crystal/field.cgi?id=20090
Type of sliced bread eaten: mixed	This field indicates the type(s) of sliced bread the participant consumed yesterday. The data is an amalgamation of 5 individual tick boxes which were asked if the participant indicated they consumed sliced bread.	https://biobank.ctsu.ox.ac.uk/crystal/field.cgi?id=20091
Type of sliced bread eaten: seeded	This field indicates the type(s) of sliced bread the participant consumed yesterday. The data is an amalgamation of 5 individual tick boxes which were asked if the participant indicated they consumed sliced bread.	https://biobank.ctsu.ox.ac.uk/crystal/field.cgi?id=20091
Type of sliced bread eaten: white	This field indicates the type(s) of sliced bread the participant consumed yesterday. The data is an amalgamation of 5 individual tick boxes which were asked if the participant indicated they consumed sliced bread.	https://biobank.ctsu.ox.ac.uk/crystal/field.cgi?id=20091
Type of sliced bread eaten: wholemeal	This field indicates the type(s) of sliced bread the participant consumed yesterday. The data is an amalgamation of 5 individual tick boxes which were asked if the participant indicated they consumed sliced bread.	https://biobank.ctsu.ox.ac.uk/crystal/field.cgi?id=20091
Type of special diet followed: Low calorie	This field indicates whether the participant routinely follows a special diet. The data is an amalgamation of 4 individual Yes/No answers. Some of the self-entered data regarding special diets is inconsistent with the actual food intake reported on the same occasion by participants. For instance, around a tenth of people indicating they followed a vegan diet also answered that they had eaten meat…	https://biobank.ctsu.ox.ac.uk/crystal/field.cgi?id=20086
Type of yogurt eaten: Full fat yogurt consumers	This field indicates the type(s) of yoghurt the participant consumed yesterday. The data is an amalgamation of 2 individual tick boxes which were asked if the participant indicated they consumed yoghurt.	https://biobank.ctsu.ox.ac.uk/crystal/field.cgi?id=20106
Type of yogurt eaten: Low fat yogurt consumers	This field indicates the type(s) of yoghurt the participant consumed yesterday. The data is an amalgamation of 2 individual tick boxes which were asked if the participant indicated they consumed yoghurt.	https://biobank.ctsu.ox.ac.uk/crystal/field.cgi?id=20106
Types of spread used on bread/crackers: Butter on bread/crackers	This field indicates the type(s) of spread the participant used on bread or crackers yesterday. The data is an amalgamation of 8 individual Yes/No answers and 29 corresponding tick boxes which were asked if the participant indicated they used spread on bread or crackers.	https://biobank.ctsu.ox.ac.uk/crystal/field.cgi?id=20087
Types of spread used on bread/crackers: Cholesterol-lowering polyunsaturated margarine on bread/crackers	This field indicates the type(s) of spread the participant used on bread or crackers yesterday. The data is an amalgamation of 8 individual Yes/No answers and 29 corresponding tick boxes which were asked if the participant indicated they used spread on bread or crackers.	https://biobank.ctsu.ox.ac.uk/crystal/field.cgi?id=20087
Types of spread used on bread/crackers: Dairy spread on bread/crackers	This field indicates the type(s) of spread the participant used on bread or crackers yesterday. The data is an amalgamation of 8 individual Yes/No answers and 29 corresponding tick boxes which were asked if the participant indicated they used spread on bread or crackers.	https://biobank.ctsu.ox.ac.uk/crystal/field.cgi?id=20087
Types of spread used on bread/crackers: Low fat dairy spread on bread/crackers	This field indicates the type(s) of spread the participant used on bread or crackers yesterday. The data is an amalgamation of 8 individual Yes/No answers and 29 corresponding tick boxes which were asked if the participant indicated they used spread on bread or crackers.	https://biobank.ctsu.ox.ac.uk/crystal/field.cgi?id=20087
Types of spread used on bread/crackers: Low fat olive spread on bread/crackers	This field indicates the type(s) of spread the participant used on bread or crackers yesterday. The data is an amalgamation of 8 individual Yes/No answers and 29 corresponding tick boxes which were asked if the participant indicated they used spread on bread or crackers.	https://biobank.ctsu.ox.ac.uk/crystal/field.cgi?id=20087
Types of spread used on bread/crackers: Low fat polyunsaturated margarine on bread/crackers	This field indicates the type(s) of spread the participant used on bread or crackers yesterday. The data is an amalgamation of 8 individual Yes/No answers and 29 corresponding tick boxes which were asked if the participant indicated they used spread on bread or crackers.	https://biobank.ctsu.ox.ac.uk/crystal/field.cgi?id=20087
Types of spread used on bread/crackers: Normal fat butter on bread/crackers	This field indicates the type(s) of spread the participant used on bread or crackers yesterday. The data is an amalgamation of 8 individual Yes/No answers and 29 corresponding tick boxes which were asked if the participant indicated they used spread on bread or crackers.	https://biobank.ctsu.ox.ac.uk/crystal/field.cgi?id=20087
Types of spread used on bread/crackers: Normal fat olive spread on bread/crackers	This field indicates the type(s) of spread the participant used on bread or crackers yesterday. The data is an amalgamation of 8 individual Yes/No answers and 29 corresponding tick boxes which were asked if the participant indicated they used spread on bread or crackers.	https://biobank.ctsu.ox.ac.uk/crystal/field.cgi?id=20087
Types of spread used on bread/crackers: Olive spread on bread/crackers	This field indicates the type(s) of spread the participant used on bread or crackers yesterday. The data is an amalgamation of 8 individual Yes/No answers and 29 corresponding tick boxes which were asked if the participant indicated they used spread on bread or crackers.	https://biobank.ctsu.ox.ac.uk/crystal/field.cgi?id=20087
Types of spread used on bread/crackers: Polyunsaturated margarine on bread/crackers	This field indicates the type(s) of spread the participant used on bread or crackers yesterday. The data is an amalgamation of 8 individual Yes/No answers and 29 corresponding tick boxes which were asked if the participant indicated they used spread on bread or crackers.	https://biobank.ctsu.ox.ac.uk/crystal/field.cgi?id=20087
Types of spread used on bread/crackers: Soya margarine on bread/crackers	This field indicates the type(s) of spread the participant used on bread or crackers yesterday. The data is an amalgamation of 8 individual Yes/No answers and 29 corresponding tick boxes which were asked if the participant indicated they used spread on bread or crackers.	https://biobank.ctsu.ox.ac.uk/crystal/field.cgi?id=20087
Types of spread used on bread/crackers: Spreadable butter on bread/crackers	This field indicates the type(s) of spread the participant used on bread or crackers yesterday. The data is an amalgamation of 8 individual Yes/No answers and 29 corresponding tick boxes which were asked if the participant indicated they used spread on bread or crackers.	https://biobank.ctsu.ox.ac.uk/crystal/field.cgi?id=20087
Types of spread used on bread/crackers: Unknown margarine on bread/crackers	This field indicates the type(s) of spread the participant used on bread or crackers yesterday. The data is an amalgamation of 8 individual Yes/No answers and 29 corresponding tick boxes which were asked if the participant indicated they used spread on bread or crackers.	https://biobank.ctsu.ox.ac.uk/crystal/field.cgi?id=20087
Types of spreads/sauces consumed: Gravy	This field indicates the type(s) of spreads or sauces the participant consumed yesterday. The data is an amalgamation of 19 individual Yes/No answers which were asked if the participant indicated they consumed any spreads or sauces.	https://biobank.ctsu.ox.ac.uk/crystal/field.cgi?id=20088
Types of spreads/sauces consumed: Hummus	This field indicates the type(s) of spreads or sauces the participant consumed yesterday. The data is an amalgamation of 19 individual Yes/No answers which were asked if the participant indicated they consumed any spreads or sauces.	https://biobank.ctsu.ox.ac.uk/crystal/field.cgi?id=20088
Types of spreads/sauces consumed: Jam/honey	This field indicates the type(s) of spreads or sauces the participant consumed yesterday. The data is an amalgamation of 19 individual Yes/No answers which were asked if the participant indicated they consumed any spreads or sauces.	https://biobank.ctsu.ox.ac.uk/crystal/field.cgi?id=20088
Types of spreads/sauces consumed: Low fat mayonnaise	This field indicates the type(s) of spreads or sauces the participant consumed yesterday. The data is an amalgamation of 19 individual Yes/No answers which were asked if the participant indicated they consumed any spreads or sauces.	https://biobank.ctsu.ox.ac.uk/crystal/field.cgi?id=20088
Types of spreads/sauces consumed: Mayonnaise	This field indicates the type(s) of spreads or sauces the participant consumed yesterday. The data is an amalgamation of 19 individual Yes/No answers which were asked if the participant indicated they consumed any spreads or sauces.	https://biobank.ctsu.ox.ac.uk/crystal/field.cgi?id=20088
Types of spreads/sauces consumed: Oil for drizzling	This field indicates the type(s) of spreads or sauces the participant consumed yesterday. The data is an amalgamation of 19 individual Yes/No answers which were asked if the participant indicated they consumed any spreads or sauces.	https://biobank.ctsu.ox.ac.uk/crystal/field.cgi?id=20088
Types of spreads/sauces consumed: Other sauce	This field indicates the type(s) of fats or oils the participant used when cooking yesterday. The data is an amalgamation of 16 individual Yes/No answers and 29 corresponding tick boxes.	https://biobank.ctsu.ox.ac.uk/crystal/field.cgi?id=20090
Types of spreads/sauces consumed: Salad dressing	This field indicates the type(s) of fats or oils the participant used when cooking yesterday. The data is an amalgamation of 16 individual Yes/No answers and 29 corresponding tick boxes.	https://biobank.ctsu.ox.ac.uk/crystal/field.cgi?id=20090
Types of spreads/sauces consumed: Tomato ketchup	This field indicates the type(s) of fats or oils the participant used when cooking yesterday. The data is an amalgamation of 16 individual Yes/No answers and 29 corresponding tick boxes.	https://biobank.ctsu.ox.ac.uk/crystal/field.cgi?id=20090
Types of spreads/sauces consumed: Tomato-based sauce	This field indicates the type(s) of fats or oils the participant used when cooking yesterday. The data is an amalgamation of 16 individual Yes/No answers and 29 corresponding tick boxes.	https://biobank.ctsu.ox.ac.uk/crystal/field.cgi?id=20090
Types of spreads/sauces consumed: Yeast extract	This field indicates the type(s) of fats or oils the participant used when cooking yesterday. The data is an amalgamation of 16 individual Yes/No answers and 29 corresponding tick boxes.	https://biobank.ctsu.ox.ac.uk/crystal/field.cgi?id=20090
Unsalted nuts intake	This field indicates the type(s) of fats or oils the participant used when cooking yesterday. The data is an amalgamation of 16 individual Yes/No answers and 29 corresponding tick boxes.	https://biobank.ctsu.ox.ac.uk/crystal/field.cgi?id=20090
Unsalted peanuts intake	"How many handfuls of unsalted (monkey nuts) peanuts did you have?" This question was only asked to participants who reported consuming savoury snacks.	https://biobank.ctsu.ox.ac.uk/crystal/field.cgi?id=102420
Vegetable consumers	"Did you eat any beans, lentils, potatoes or vegetables yesterday? Include fresh, tinned, frozen, dried; chips, salad, coleslaw, baked beans, chickpeas, veg in stews, pies etc." If the participant activated the Help feature they were shown the message: Please include all vegetables, whether they are eaten by themselves, as an accompaniment or within a particular dish/meal such as a stew or pie. A…	https://biobank.ctsu.ox.ac.uk/crystal/field.cgi?id=103990
Vegetable pieces intake	"How many servings of vegetable pieces (too small to be counted as individual veg) did you have?" This question was only asked to participants who reported consuming vegetables. If the participant activated the Help feature they were shown the message: Vegetables recorded as 'Mixed vegetables', 'Vegetable pieces', 'Coleslaw' or 'Mixed side salad' should not be recorded individually further down t…	https://biobank.ctsu.ox.ac.uk/crystal/field.cgi?id=104070
Vegetarian alternatives intake	"Did you eat any vegetarian alternatives to meat yesterday? e.g. vegetarian burgers / sausages, nut roast, tofu, soya, Quorn." If the participant activated the Help feature they were shown the message: Select which category best describes your type of vegetarian food, otherwise select the Other category.	https://biobank.ctsu.ox.ac.uk/crystal/field.cgi?id=103250
Vegetarian sausages/burgers intake	"How many vegetarian sausages/burgers did you have?" This question was only asked to participants who reported consuming vegetarian alternatives.	https://biobank.ctsu.ox.ac.uk/crystal/field.cgi?id=103260
Watercress intake	"How many servings of watercress did you have?" This question was only asked to participants who reported consuming vegetables.	https://biobank.ctsu.ox.ac.uk/crystal/field.cgi?id=104370
White fish intake	"How many servings of white fish (e.g. cod, haddock, fish pie) did you have?" This question was only asked to participants who reported consuming fish or seafood.	https://biobank.ctsu.ox.ac.uk/crystal/field.cgi?id=103190
White pasta intake	"How many servings of white pasta/noodles did you have?" This question was only asked to participants who reported consuming pasta, rice, sushi or couscous. If the participant activated the Help feature they were shown the message: Please treat coloured pasta (e.g. green) as white pasta.	https://biobank.ctsu.ox.ac.uk/crystal/field.cgi?id=102710
White rice intake	"How many servings of white rice did you have?" This question was only asked to participants who reported consuming pasta, rice, sushi or couscous.	https://biobank.ctsu.ox.ac.uk/crystal/field.cgi?id=102730
White wine intake	"How many wine glasses of white wine?"	https://biobank.ctsu.ox.ac.uk/crystal/field.cgi?id=100670
Whole egg intake	"How many whole eggs (e.g. fried, boiled, poached) did you have?" This question was only asked to participants who reported consuming eggs.	https://biobank.ctsu.ox.ac.uk/crystal/field.cgi?id=102940
Wholemeal pasta intake	"How many servings of wholemeal pasta did you have?" This question was only asked to participants who reported consuming pasta, rice, sushi or couscous.	https://biobank.ctsu.ox.ac.uk/crystal/field.cgi?id=102720
Whole-wheat cereal intake	"How many bowls of whole-wheat cereals (e.g. Weetabix, Shredded Wheat, Shreddies)?" This question was only asked to participants who reported consuming breakfast cereals yesterday.	https://biobank.ctsu.ox.ac.uk/crystal/field.cgi?id=100850
Yogurt intake	"How many servings/individual pots of yogurt (plain or flavoured) did you have?" This question was only asked to participants who reported having consumed yogurt or ice-cream.	https://biobank.ctsu.ox.ac.uk/crystal/field.cgi?id=102090
Yogurt/ice-cream consumers	"Did you eat any yogurt or ice-cream yesterday?"	https://biobank.ctsu.ox.ac.uk/crystal/field.cgi?id=102080
Yorkshire pudding intake	"How many muffin-sized pudding/servings of yorkshire pudding did you have? N.B. Fillings and toppings should be recorded later." If the participant activated the Help feature they were shown the message: Yorkshire pudding includes individual muffin-sized puddings, plus the large style Yorkshire pudding with or without filling (e.g. toad in the hole).	https://biobank.ctsu.ox.ac.uk/crystal/field.cgi?id=102030
Fresh fruit intake	ACE touchscreen question "About how many pieces of FRESH fruit would you eat per DAY? (Count one apple, one banana, 10 grapes etc as one piece; put '0' if you do not eat any)" The following checks were performed: If answer > 50 then rejected If the participant activated the Help button they were shown the message: Please provide an average considering your intake over the last year. If you are un…	https://biobank.ctsu.ox.ac.uk/crystal/field.cgi?id=1309
Non-oily fish intake	ACE touchscreen question "How often do you eat other types of fish? (e.g. cod, tinned tuna, haddock)" If the participant activated the Help button they were shown the message: Please provide an average considering your intake over the last year. If you are unsure, please provide an estimate or select Do not know.	https://biobank.ctsu.ox.ac.uk/crystal/field.cgi?id=1339

## Sheet: Table S6
Supplementary Table 6. Characteristics of instrumental variables for exposures
exposure	Chromosome	Base pair	Beta	SE	P	samplesize.exposure	IVs	Effect allele	Other allele	Eaf	R2	F_stat
Sweets intake || id:ukb-b-10217	1	241205020	0.0661311	0.0139893	2.3e-06	64949	rs79312248	C	G	0.021233	0.000181774	11.8078
Sweets intake || id:ukb-b-10217	1	165629153	0.0621115	0.0117298	1.2e-07	64949	rs72698049	G	C	0.031013	0.000231865	15.0624
Sweets intake || id:ukb-b-10217	2	242071548	0.0375631	0.00662585	1.4e-08	64949	rs73112179	G	T	0.102931	0.00026057	16.9277
Sweets intake || id:ukb-b-10217	3	82621024	0.0250344	0.00531994	2.5e-06	64949	rs9813850	C	T	0.166613	0.000174044	11.3056
Sweets intake || id:ukb-b-10217	4	157321728	0.0765251	0.0159505	1.6e-06	64949	rs146405287	T	C	0.018516	0.000212847	13.8267
Sweets intake || id:ukb-b-10217	4	71516586	0.0485682	0.0105107	3.8e-06	64949	rs72859681	C	T	0.038615	0.000175141	11.3769
Sweets intake || id:ukb-b-10217	5	175253103	0.0945744	0.0176761	8.8e-08	64949	rs116687379	T	C	0.013219	0.000233344	15.1585
Sweets intake || id:ukb-b-10217	6	136500778	0.0832705	0.0181285	4.4e-06	64949	rs111664160	C	A	0.012079	0.000165488	10.7497
Sweets intake || id:ukb-b-10217	9	32797065	0.0250631	0.00526059	1.9e-06	64949	rs10971134	T	C	0.174579	0.000181037	11.7599
Sweets intake || id:ukb-b-10217	9	98546989	0.0833839	0.0154833	7.2e-08	64949	rs62559005	T	C	0.017006	0.00023246	15.1011
Sweets intake || id:ukb-b-10217	10	25590082	0.0822368	0.0159742	2.6e-07	64949	rs142705784	C	T	0.01573	0.000209414	13.6036
Sweets intake || id:ukb-b-10217	10	129990596	-0.0266234	0.00578403	4.2e-06	64949	rs67632528	A	G	0.137977	0.00016861	10.9525
Sweets intake || id:ukb-b-10217	11	127585255	0.0811036	0.0173004	2.8e-06	64949	rs116978350	T	C	0.015341	0.000198724	12.9091
Sweets intake || id:ukb-b-10217	11	107762483	0.0251797	0.00548049	4.3e-06	64949	rs34413686	A	G	0.158948	0.000169515	11.0114
Sweets intake || id:ukb-b-10217	11	44877595	-0.0218053	0.00451839	1.4e-06	64949	rs11038176	C	T	0.279615	0.000191549	12.4429
Sweets intake || id:ukb-b-10217	11	91231415	0.023329	0.00470771	7.2e-07	64949	rs61913309	G	A	0.238223	0.00019753	12.8315
Sweets intake || id:ukb-b-10217	13	25228101	0.0213893	0.00462604	3.8e-06	64949	rs61948777	T	C	0.245446	0.000169461	11.0078
Sweets intake || id:ukb-b-10217	14	56258176	0.14029	0.0245253	1.1e-08	64949	rs74543812	T	G	0.006544	0.000255903	16.6244
Sweets intake || id:ukb-b-10217	16	51307429	0.0554313	0.0109853	4.5e-07	64949	rs72791190	G	A	0.033742	0.000200357	13.0152
Sweets intake || id:ukb-b-10217	16	62009483	0.0393654	0.00803526	9.6e-07	64949	rs16964118	C	T	0.065485	0.000189665	12.3205
Sweets intake || id:ukb-b-10217	20	22707042	0.131146	0.0278617	2.5e-06	64949	rs192934965	A	G	0.006222	0.000212696	13.8169
Tinned tomato intake || id:ukb-b-10565	1	76972279	0.112083	0.02411	3.3e-06	64949	rs137930953	G	A	0.007402	0.0001846	11.9914
Tinned tomato intake || id:ukb-b-10565	1	201710212	0.0677525	0.0145049	3e-06	64949	rs149732595	G	A	0.023106	0.00020723	13.4618
Tinned tomato intake || id:ukb-b-10565	1	146710777	0.0208263	0.00420284	7.2e-07	64949	rs10900329	G	T	0.644795	0.00019868	12.9063
Tinned tomato intake || id:ukb-b-10565	6	130419638	0.0554282	0.0108945	3.6e-07	64949	rs76510800	A	T	0.035235	0.000208875	13.5687
Tinned tomato intake || id:ukb-b-10565	6	42915361	0.0401482	0.00868274	3.8e-06	64949	rs142793391	G	A	0.058776	0.000178343	11.5849
Tinned tomato intake || id:ukb-b-10565	7	85608427	-0.0412188	0.00854108	1.4e-06	64949	rs74526388	T	C	0.062439	0.000198919	12.9218
Tinned tomato intake || id:ukb-b-10565	9	13605734	0.0620398	0.0131033	2.2e-06	64949	rs60704180	G	A	0.025599	0.000192013	12.4731
Tinned tomato intake || id:ukb-b-10565	11	21171650	-0.0405247	0.00796429	3.6e-07	64949	rs118020377	C	A	0.070364	0.000214849	13.9568
Tinned tomato intake || id:ukb-b-10565	12	210841	0.102048	0.021201	1.5e-06	64949	rs117521657	A	G	0.011072	0.00022805	14.8145
Tinned tomato intake || id:ukb-b-10565	12	19174094	-0.0251637	0.00535151	2.6e-06	64949	rs58393161	C	T	0.170409	0.000179034	11.6298
Tinned tomato intake || id:ukb-b-10565	13	31965888	-0.0925857	0.0196782	2.5e-06	64949	rs149714813	A	G	0.011971	0.000202777	13.1724
Tinned tomato intake || id:ukb-b-10565	15	27628565	0.0971837	0.0211073	4.1e-06	64949	rs146219384	T	C	0.010235	0.000191354	12.4302
Tinned tomato intake || id:ukb-b-10565	21	39034928	-0.0472146	0.0100453	2.6e-06	64949	rs137943755	A	G	0.042464	0.000181284	11.776
Pear intake || id:ukb-b-10793	2	43112888	0.0210469	0.00414403	3.8e-07	64949	rs4953674	T	C	0.246967	0.000164763	10.7026
Pear intake || id:ukb-b-10793	5	115343146	-0.0194414	0.00386985	5.1e-07	64949	rs17484600	T	A	0.33562	0.000168558	10.9492
Pear intake || id:ukb-b-10793	13	27366674	0.0186516	0.00364197	3e-07	64949	rs9512379	T	C	0.414073	0.000168804	10.9652
Pear intake || id:ukb-b-10793	14	33861937	-0.0205313	0.0040607	4.3e-07	64949	rs1609494	C	T	0.272202	0.000167019	10.8492
Beef intake || id:ukb-b-10829	2	21527036	-0.020321	0.00430961	2.4e-06	64943	rs6739502	G	A	0.487344	0.000206339	13.4026
Beef intake || id:ukb-b-10829	4	37137629	-0.0207441	0.00448039	3.7e-06	64943	rs7697997	A	G	0.361126	0.000198561	12.8973
Beef intake || id:ukb-b-10829	4	76281104	0.0207207	0.00443632	3e-06	64943	rs7699859	C	T	0.398592	0.000205843	13.3704
Beef intake || id:ukb-b-10829	4	140528564	0.02098	0.00456921	4.4e-06	64943	rs2602248	A	G	0.655077	0.000198909	12.92
Beef intake || id:ukb-b-10829	5	175781978	0.091512	0.0198057	3.8e-06	64943	rs141581266	A	G	0.012398	0.000205078	13.3207
Beef intake || id:ukb-b-10829	8	3446216	0.118073	0.0246058	1.6e-06	64943	rs117540843	G	C	0.007911	0.000218833	14.2144
Beef intake || id:ukb-b-10829	10	54411537	0.106827	0.0211099	4.2e-07	64943	rs143363049	T	A	0.010967	0.000247566	16.0812
Beef intake || id:ukb-b-10829	16	73820205	0.0228596	0.00462594	7.7e-07	64943	rs328328	G	A	0.336677	0.000233403	15.1609
Alcohol consumed || id:ukb-b-10923	4	100239319	0.064686	0.00809691	1.4e-15	64949	rs1229984	C	T	0.970816	0.0002371	15.4026
Sweet pepper intake || id:ukb-b-10932	2	226865739	-0.0746526	0.0161052	3.6e-06	64949	rs62188982	T	G	0.019515	0.00021327	13.8542
Sweet pepper intake || id:ukb-b-10932	3	177984510	0.0889291	0.0192203	3.7e-06	64949	rs78836938	T	C	0.013888	0.000216613	14.0714
Sweet pepper intake || id:ukb-b-10932	3	126233210	0.0665204	0.0138035	1.4e-06	64949	rs79955297	G	T	0.026867	0.000231383	15.0311
Sweet pepper intake || id:ukb-b-10932	3	154932713	-0.0215469	0.00458167	2.6e-06	64949	rs28608590	T	C	0.402127	0.00022324	14.502
Sweet pepper intake || id:ukb-b-10932	3	73042445	0.0339684	0.00739287	4.3e-06	64949	rs34710626	A	G	0.104458	0.000215878	14.0236
Sweet pepper intake || id:ukb-b-10932	3	193605635	0.0301797	0.00636274	2.1e-06	64949	rs62286519	A	G	0.145362	0.000226304	14.7011
Sweet pepper intake || id:ukb-b-10932	4	156228819	-0.102267	0.021482	1.9e-06	64949	rs186726688	A	T	0.012358	0.000255299	16.5851
Sweet pepper intake || id:ukb-b-10932	4	6052835	0.0420403	0.00881363	1.8e-06	64949	rs77729859	T	C	0.075445	0.000246561	16.0174
Sweet pepper intake || id:ukb-b-10932	11	34339834	-0.0306209	0.0059081	2.2e-07	64949	rs1267469	C	T	0.791469	0.000309507	20.1078
Sweet pepper intake || id:ukb-b-10932	12	31529310	0.0258617	0.00562638	4.3e-06	64949	rs113397084	G	T	0.198813	0.00021307	13.8412
Muesli intake || id:ukb-b-11004	7	79753100	-0.0448575	0.0095793	2.8e-06	64949	rs78220500	T	G	0.043288	0.000166667	10.8263
Muesli intake || id:ukb-b-11004	8	118714803	0.0218329	0.00402531	5.8e-08	64949	rs218011	C	T	0.700082	0.000200172	13.0032
Muesli intake || id:ukb-b-11004	9	120358941	0.0442424	0.00911643	1.2e-06	64949	rs72751802	T	G	0.041864	0.000157027	10.2001
Muesli intake || id:ukb-b-11004	14	23903380	0.0190308	0.00364387	1.8e-07	64949	rs2239578	G	A	0.479923	0.000180794	11.7441
Muesli intake || id:ukb-b-11004	15	33521956	-0.0201649	0.00419172	1.5e-06	64949	rs8032483	G	C	0.360917	0.00018758	12.185
Mineral and other dietary supplements: Fish oil (including cod liver oil) || id:ukb-b-11075	1	204586812	0.00854808	0.00118864	6.4e-13	461384	rs3789045	T	C	0.208953	2.41556e-05	11.1452
Bread intake || id:ukb-b-11348	1	8728978	-0.0109319	0.00204915	9.6e-08	452236	rs4908506	C	A	0.623334	5.61175e-05	25.3797
Bread intake || id:ukb-b-11348	1	234687284	-0.0108628	0.00235845	4.1e-06	452236	rs113209191	A	G	0.236027	4.25553e-05	19.2458
Bread intake || id:ukb-b-11348	1	150554458	-0.0100703	0.00208392	1.3e-06	452236	rs11204671	C	T	0.648704	4.62205e-05	20.9034
Bread intake || id:ukb-b-11348	1	184865132	-0.0386498	0.00798543	1.3e-06	452236	rs115276619	A	T	0.016825	4.94209e-05	22.3509
Bread intake || id:ukb-b-11348	1	98461443	0.0121661	0.00198921	9.6e-10	452236	rs9662365	T	C	0.499481	7.40069e-05	33.4709
Bread intake || id:ukb-b-11348	1	212870146	0.0213659	0.00442556	1.4e-06	452236	rs2233926	A	G	0.053666	4.63678e-05	20.97
Bread intake || id:ukb-b-11348	1	39121675	-0.0156494	0.0034214	4.8e-06	452236	rs12117826	A	G	0.093533	4.15281e-05	18.7812
Bread intake || id:ukb-b-11348	2	155685653	0.0397295	0.00806245	8.3e-07	452236	rs116448128	C	T	0.016793	5.2123e-05	23.573
Bread intake || id:ukb-b-11348	2	44614073	-0.0244893	0.00405915	1.6e-09	452236	rs10211137	C	T	0.064479	7.23527e-05	32.7227
Bread intake || id:ukb-b-11348	2	57995348	0.0147544	0.00202829	3.5e-13	452236	rs13016665	A	C	0.423235	0.00010628	48.0688
Bread intake || id:ukb-b-11348	2	176484693	-0.0127227	0.0026835	2.1e-06	452236	rs80114193	A	G	0.164976	4.45973e-05	20.1693
Bread intake || id:ukb-b-11348	2	104511377	0.0188861	0.0041052	4.2e-06	452236	rs112611766	T	A	0.065513	4.36732e-05	19.7514
Bread intake || id:ukb-b-11348	2	105451046	-0.0103928	0.00200649	2.2e-07	452236	rs10201472	G	A	0.435967	5.31194e-05	24.0237
Bread intake || id:ukb-b-11348	2	200705623	-0.0114708	0.00202287	1.4e-08	452236	rs13023099	A	C	0.571784	6.44336e-05	29.1409
Bread intake || id:ukb-b-11348	2	27598097	-0.0142361	0.00204335	3.2e-12	452236	rs4665972	C	T	0.604541	9.69035e-05	43.8273
Bread intake || id:ukb-b-11348	2	163776010	0.0115447	0.00203549	1.4e-08	452236	rs1492988	G	C	0.599095	6.40225e-05	28.955
Bread intake || id:ukb-b-11348	2	199990107	0.00941342	0.00200869	2.8e-06	452236	rs1451488	G	A	0.557221	4.3726e-05	19.7752
Bread intake || id:ukb-b-11348	2	147955103	-0.0128922	0.00279139	3.9e-06	452236	rs73013812	A	C	0.174795	4.79485e-05	21.685
Bread intake || id:ukb-b-11348	2	136707982	0.0141353	0.00224657	3.1e-10	452236	rs6754311	C	T	0.264485	7.77379e-05	35.1584
Bread intake || id:ukb-b-11348	2	60225010	0.0135352	0.00294229	4.2e-06	452236	rs12613918	T	C	0.132176	4.20285e-05	19.0075
Bread intake || id:ukb-b-11348	2	42026052	-0.0104221	0.00199991	1.9e-07	452236	rs11691161	G	A	0.460712	5.39748e-05	24.4105
Bread intake || id:ukb-b-11348	2	86352037	0.0268268	0.00529678	4.1e-07	452236	rs75544197	G	A	0.036808	5.10297e-05	23.0785
Bread intake || id:ukb-b-11348	3	187994802	-0.0124359	0.00247171	4.9e-07	452236	rs71308920	T	C	0.207321	5.08306e-05	22.9885
Bread intake || id:ukb-b-11348	3	7908376	-0.00953705	0.00200579	2e-06	452236	rs379336	G	A	0.563409	4.47463e-05	20.2367
Bread intake || id:ukb-b-11348	3	3551678	0.00976297	0.0021047	3.5e-06	452236	rs13078091	T	C	0.649175	4.34156e-05	19.6349
Bread intake || id:ukb-b-11348	3	23241798	0.0113702	0.00202188	1.9e-08	452236	rs9881332	G	C	0.581804	6.29104e-05	28.452
Bread intake || id:ukb-b-11348	3	81834065	0.0147289	0.00198902	1.3e-13	452236	rs9832088	A	T	0.521617	0.000108267	48.9675
Bread intake || id:ukb-b-11348	3	85144149	-0.0168239	0.00214445	4.3e-15	452236	rs1994315	C	T	0.685162	0.000122114	55.2306
Bread intake || id:ukb-b-11348	3	33619760	-0.0116602	0.00218069	8.9e-08	452236	rs34855425	T	C	0.296778	5.675e-05	25.6658
Bread intake || id:ukb-b-11348	3	167403251	-0.0401535	0.00872734	4.2e-06	452236	rs34324799	G	C	0.014605	4.64076e-05	20.9881
Bread intake || id:ukb-b-11348	3	24106647	-0.0129535	0.00277994	3.2e-06	452236	rs2089848	G	A	0.150303	4.28584e-05	19.3829
Bread intake || id:ukb-b-11348	3	47884953	0.0111305	0.00215594	2.4e-07	452236	rs319694	T	C	0.693936	5.26249e-05	23.8
Bread intake || id:ukb-b-11348	3	102156430	0.0138074	0.00287317	1.5e-06	452236	rs62272476	C	A	0.139735	4.58344e-05	20.7288
Bread intake || id:ukb-b-11348	3	67216673	-0.0210046	0.00414263	4e-07	452236	rs9755262	C	A	0.061785	5.11498e-05	23.1329
Bread intake || id:ukb-b-11348	4	58191992	0.00966158	0.00200161	1.4e-06	452236	rs13131626	A	G	0.452824	4.62576e-05	20.9202
Bread intake || id:ukb-b-11348	4	91651988	0.00938853	0.00202948	3.7e-06	452236	rs12510662	A	G	0.406796	4.25408e-05	19.2392
Bread intake || id:ukb-b-11348	4	17932319	-0.0159296	0.00276165	8e-09	452236	rs73802707	T	C	0.153694	6.60122e-05	29.8549
Bread intake || id:ukb-b-11348	4	181364328	0.0147406	0.00310182	2e-06	452236	rs10011481	C	G	0.883772	4.46387e-05	20.188
Bread intake || id:ukb-b-11348	4	4872247	-0.00935243	0.00202683	3.9e-06	452236	rs4473606	G	A	0.576785	4.27026e-05	19.3124
Bread intake || id:ukb-b-11348	4	16838541	-0.0477258	0.00976266	1e-06	452236	rs146642700	A	T	0.011342	5.10825e-05	23.1024
Bread intake || id:ukb-b-11348	4	58225311	0.0279053	0.00566056	8.2e-07	452236	rs57824799	T	C	0.032236	4.85863e-05	21.9735
Bread intake || id:ukb-b-11348	5	11924215	-0.0103397	0.00203807	3.9e-07	452236	rs11133681	C	T	0.597537	5.14205e-05	23.2553
Bread intake || id:ukb-b-11348	5	101659105	-0.0112511	0.00217274	2.2e-07	452236	rs17332107	G	A	0.298014	5.29645e-05	23.9536
Bread intake || id:ukb-b-11348	5	10445956	-0.0123924	0.0024045	2.6e-07	452236	rs904512	A	G	0.764832	5.5244e-05	24.9846
Bread intake || id:ukb-b-11348	5	92683607	0.0301138	0.00467938	1.2e-10	452236	rs17083079	A	G	0.047423	8.19314e-05	37.0552
Bread intake || id:ukb-b-11348	5	166835294	-0.013938	0.00199929	3.1e-12	452236	rs2068650	C	A	0.472074	9.68309e-05	43.7945
Bread intake || id:ukb-b-11348	5	124729891	0.0162948	0.0034002	1.6e-06	452236	rs62374725	C	T	0.094556	4.54652e-05	20.5618
Bread intake || id:ukb-b-11348	6	157415679	0.0105774	0.00225677	2.8e-06	452236	rs7775674	T	G	0.728255	4.42826e-05	20.027
Bread intake || id:ukb-b-11348	6	29933225	0.013233	0.00208598	2.2e-10	452236	rs2517678	T	C	0.368395	8.14903e-05	36.8557
Bread intake || id:ukb-b-11348	6	152707063	0.0123837	0.00255342	1.2e-06	452236	rs9478329	T	C	0.193071	4.77841e-05	21.6106
Bread intake || id:ukb-b-11348	6	26636647	-0.0179465	0.0033297	7.1e-08	452236	rs2494703	G	A	0.208211	0.000106195	48.0299
Bread intake || id:ukb-b-11348	6	124785047	-0.0195378	0.00408777	1.8e-06	452236	rs78458885	C	T	0.06379	4.55939e-05	20.6201
Bread intake || id:ukb-b-11348	6	124183703	0.00975021	0.00209652	3.3e-06	452236	rs17693403	A	G	0.343886	4.28995e-05	19.4014
Bread intake || id:ukb-b-11348	6	140286236	-0.011739	0.00201069	5.3e-09	452236	rs596878	C	A	0.449595	6.82018e-05	30.8453
Bread intake || id:ukb-b-11348	6	69972300	0.0232058	0.00472642	9.1e-07	452236	rs79207796	T	C	0.04637	4.76256e-05	21.5389
Bread intake || id:ukb-b-11348	6	38632703	0.00933912	0.00200809	3.3e-06	452236	rs7747615	C	G	0.430183	4.27593e-05	19.338
Bread intake || id:ukb-b-11348	7	4309140	0.0091886	0.00199463	4.1e-06	452236	rs10228671	G	A	0.457744	4.19137e-05	18.9556
Bread intake || id:ukb-b-11348	7	143704416	-0.0233527	0.00205629	6.9e-30	452236	rs7802468	T	C	0.371501	0.000254665	115.197
Bread intake || id:ukb-b-11348	7	114083550	-0.0105493	0.00202531	1.9e-07	452236	rs10228494	G	C	0.572961	5.4459e-05	24.6296
Bread intake || id:ukb-b-11348	7	127694032	-0.0176147	0.00311645	1.6e-08	452236	rs79436018	C	T	0.116276	6.37657e-05	28.8389
Bread intake || id:ukb-b-11348	7	51537143	-0.0229062	0.00454366	4.6e-07	452236	rs4947596	C	T	0.050406	5.02292e-05	22.7165
Bread intake || id:ukb-b-11348	7	31210601	-0.00939445	0.00202096	3.3e-06	452236	rs6462253	A	G	0.579168	4.30215e-05	19.4566
Bread intake || id:ukb-b-11348	7	3137648	-0.0275192	0.00599304	4.4e-06	452236	rs78734041	G	C	0.028552	4.20105e-05	18.9994
Bread intake || id:ukb-b-11348	8	79420858	-0.0137622	0.002709	3.8e-07	452236	rs13277520	G	C	0.161851	5.13857e-05	23.2396
Bread intake || id:ukb-b-11348	9	22680267	0.0100325	0.00213873	2.7e-06	452236	rs639548	T	G	0.684006	4.35098e-05	19.6775
Bread intake || id:ukb-b-11348	9	12082105	0.0103486	0.00200099	2.3e-07	452236	rs12349638	A	G	0.547398	5.30656e-05	23.9993
Bread intake || id:ukb-b-11348	9	23724832	-0.0114018	0.00231262	8.2e-07	452236	rs10966045	T	C	0.247342	4.8403e-05	21.8905
Bread intake || id:ukb-b-11348	9	38088018	0.015155	0.00302332	5.4e-07	452236	rs7018920	T	C	0.123948	4.98783e-05	22.5578
Bread intake || id:ukb-b-11348	10	56634942	0.0104181	0.00214048	1.1e-06	452236	rs1840339	T	G	0.683162	4.69859e-05	21.2496
Bread intake || id:ukb-b-11348	10	119742315	-0.0140819	0.00299334	2.5e-06	452236	rs61868497	T	C	0.127202	4.40312e-05	19.9133
Bread intake || id:ukb-b-11348	10	64525135	-0.0114852	0.00200486	1e-08	452236	rs10761661	T	C	0.45322	6.53776e-05	29.5679
Bread intake || id:ukb-b-11348	10	31152559	-0.0381486	0.00719476	1.1e-07	452236	rs117398588	G	A	0.01948	5.55946e-05	25.1432
Bread intake || id:ukb-b-11348	10	12973121	-0.0120912	0.0025959	3.2e-06	452236	rs12252672	G	C	0.179534	4.30701e-05	19.4786
Bread intake || id:ukb-b-11348	10	24136907	-0.0131998	0.00263516	5.5e-07	452236	rs11013753	C	A	0.172634	4.97724e-05	22.5099
Bread intake || id:ukb-b-11348	10	13181616	-0.0377184	0.00734749	2.8e-07	452236	rs192358911	C	G	0.019677	5.48864e-05	24.8229
Bread intake || id:ukb-b-11348	10	1962508	0.0125344	0.0026402	2.1e-06	452236	rs7923705	A	G	0.828434	4.46608e-05	20.198
Bread intake || id:ukb-b-11348	10	63591768	0.0134245	0.00234263	1e-08	452236	rs55745436	T	C	0.237279	6.52306e-05	29.5014
Bread intake || id:ukb-b-11348	10	13133759	0.0106057	0.0022203	1.8e-06	452236	rs66480507	G	T	0.298931	4.71455e-05	21.3218
Bread intake || id:ukb-b-11348	10	77494353	0.0184306	0.00393598	2.8e-06	452236	rs61860539	C	A	0.071871	4.5318e-05	20.4953
Bread intake || id:ukb-b-11348	11	31585061	-0.0144491	0.00308017	2.7e-06	452236	rs61878484	T	C	0.125257	4.57503e-05	20.6908
Bread intake || id:ukb-b-11348	11	131882807	-0.011079	0.00202843	4.7e-08	452236	rs1940033	T	C	0.592727	5.92613e-05	26.8016
Bread intake || id:ukb-b-11348	11	11645004	-0.0113599	0.00236659	1.6e-06	452236	rs4910395	G	A	0.769084	4.5836e-05	20.7296
Bread intake || id:ukb-b-11348	11	8500380	-0.0120739	0.00245833	9e-07	452236	rs16938253	G	A	0.206504	4.77747e-05	21.6064
Bread intake || id:ukb-b-11348	12	112176530	0.0283059	0.00605673	3e-06	452236	rs111685767	T	G	0.028209	4.39283e-05	19.8667
Bread intake || id:ukb-b-11348	12	46170982	-0.016725	0.00199574	5.3e-17	452236	rs11183201	C	T	0.507856	0.000139828	63.2439
Bread intake || id:ukb-b-11348	12	99538895	0.010276	0.0020723	7.1e-07	452236	rs591776	T	C	0.635374	4.89278e-05	22.1279
Bread intake || id:ukb-b-11348	12	123424071	-0.012789	0.00202087	2.5e-10	452236	rs11060853	G	A	0.411804	7.92348e-05	35.8355
Bread intake || id:ukb-b-11348	12	50155400	0.017205	0.00254355	1.3e-11	452236	rs6580721	G	A	0.188665	9.06214e-05	40.9858
Bread intake || id:ukb-b-11348	12	133511415	0.0128332	0.00256863	5.8e-07	452236	rs78844209	A	G	0.186524	4.99781e-05	22.6029
Bread intake || id:ukb-b-11348	12	88657433	-0.0414334	0.00861662	1.5e-06	452236	rs117200925	T	C	0.01526	5.1595e-05	23.3342
Bread intake || id:ukb-b-11348	12	1160636	0.00992148	0.00208456	1.9e-06	452236	rs12422349	G	A	0.378401	4.63069e-05	20.9425
Bread intake || id:ukb-b-11348	13	66204880	-0.0121606	0.00204932	3e-09	452236	rs9564268	C	T	0.615619	6.99864e-05	31.6525
Bread intake || id:ukb-b-11348	13	56081531	-0.013113	0.00264359	7e-07	452236	rs77122317	A	T	0.172701	4.91351e-05	22.2216
Bread intake || id:ukb-b-11348	13	66713569	-0.0129169	0.00206792	4.2e-10	452236	rs9529024	T	A	0.370396	7.78181e-05	35.1947
Bread intake || id:ukb-b-11348	13	111528401	0.0114661	0.0021338	7.7e-08	452236	rs2391874	G	A	0.675874	5.76025e-05	26.0513
Bread intake || id:ukb-b-11348	14	97837568	-0.013495	0.00232226	6.2e-09	452236	rs11628639	C	T	0.243333	6.70628e-05	30.3301
Bread intake || id:ukb-b-11348	14	22017905	0.01614	0.00303932	1.1e-07	452236	rs34109003	T	C	0.125894	5.73332e-05	25.9295
Bread intake || id:ukb-b-11348	14	98587669	-0.0116143	0.00205547	1.6e-08	452236	rs9323989	C	T	0.379169	6.35071e-05	28.7219
Bread intake || id:ukb-b-11348	14	78545795	-0.0107198	0.00209509	3.1e-07	452236	rs11620650	C	T	0.350869	5.23457e-05	23.6737
Bread intake || id:ukb-b-11348	14	29243721	-0.00986754	0.00203272	1.2e-06	452236	rs1884010	G	A	0.558992	4.80065e-05	21.7112
Bread intake || id:ukb-b-11348	15	89495318	0.021234	0.00462614	4.4e-06	452236	rs55897404	A	C	0.049447	4.23848e-05	19.1686
Bread intake || id:ukb-b-11348	15	41825092	-0.010949	0.00200012	4.4e-08	452236	rs28406095	A	G	0.461729	5.95891e-05	26.9498
Bread intake || id:ukb-b-11348	15	77366479	0.0213376	0.00460154	3.5e-06	452236	rs74478831	A	G	0.050415	4.35928e-05	19.715
Bread intake || id:ukb-b-11348	16	70701411	0.00922298	0.00201735	4.8e-06	452236	rs7195572	A	G	0.504147	4.25288e-05	19.2338
Bread intake || id:ukb-b-11348	16	30937799	-0.0109771	0.00206891	1.1e-07	452236	rs8050588	A	G	0.362246	5.56752e-05	25.1796
Bread intake || id:ukb-b-11348	16	82770571	-0.0147882	0.00275489	8e-08	452236	rs16958397	G	C	0.156901	5.78582e-05	26.167
Bread intake || id:ukb-b-11348	16	754230	0.0135849	0.00248083	4.4e-08	452236	rs4984685	A	G	0.201006	5.92783e-05	26.8092
Bread intake || id:ukb-b-11348	16	8118425	0.00958977	0.00204847	2.8e-06	452236	rs8047941	A	G	0.385035	4.35509e-05	19.696
Bread intake || id:ukb-b-11348	16	24245155	-0.0105407	0.00216899	1.2e-06	452236	rs198167	C	A	0.699705	4.66909e-05	21.1162
Bread intake || id:ukb-b-11348	17	74662054	0.0136547	0.00260717	1.6e-07	452236	rs9897045	G	A	0.818913	5.52993e-05	25.0096
Bread intake || id:ukb-b-11348	17	64233593	0.0169094	0.00338458	5.9e-07	452236	rs111317388	C	A	0.098111	5.06008e-05	22.8845
Bread intake || id:ukb-b-11348	17	27259982	0.00940896	0.00199498	2.4e-06	452236	rs7211048	C	T	0.473092	4.41361e-05	19.9607
Bread intake || id:ukb-b-11348	17	46139167	0.0226224	0.00491281	4.1e-06	452236	rs72823602	G	A	0.04284	4.19702e-05	18.9812
Bread intake || id:ukb-b-11348	18	53130630	-0.0138402	0.0024253	1.2e-08	452236	rs62091167	C	A	0.215931	6.48611e-05	29.3343
Bread intake || id:ukb-b-11348	18	72267749	-0.0104981	0.00206099	3.5e-07	452236	rs4892250	T	C	0.62509	5.1656e-05	23.3618
Bread intake || id:ukb-b-11348	18	23410054	0.0103005	0.00209631	8.9e-07	452236	rs4800666	C	T	0.350245	4.82912e-05	21.84
Bread intake || id:ukb-b-11348	18	31531765	-0.00947536	0.00200718	2.4e-06	452236	rs17747791	A	T	0.433567	4.40987e-05	19.9438
Bread intake || id:ukb-b-11348	18	40994935	-0.0126883	0.00210929	1.8e-09	452236	rs656817	G	A	0.334442	7.1671e-05	32.4144
Bread intake || id:ukb-b-11348	19	49259529	0.0110481	0.00205793	7.9e-08	452236	rs838133	G	A	0.549476	6.04327e-05	27.3314
Bread intake || id:ukb-b-11348	19	18258512	0.00955771	0.00199869	1.7e-06	452236	rs1566029	C	T	0.538226	4.54079e-05	20.5359
Bread intake || id:ukb-b-11348	20	61922957	-0.0125252	0.0024128	2.1e-07	452236	rs6090344	A	G	0.232351	5.59637e-05	25.3101
Bread intake || id:ukb-b-11348	21	46496880	0.011348	0.002003	1.5e-08	452236	rs7276867	C	G	0.541677	6.39412e-05	28.9182
Bread intake || id:ukb-b-11348	22	38854428	-0.0123227	0.00247933	6.7e-07	452236	rs9607542	G	A	0.204952	4.94866e-05	22.3806
Bread intake || id:ukb-b-11348	22	38158361	0.0259719	0.00536698	1.3e-06	452236	rs144281439	C	T	0.035912	4.67083e-05	21.1241
Folate || id:ukb-b-11349	2	62124997	-0.138679	0.0301895	4.4e-06	64979	rs57185514	G	A	0.008126	0.000310016	20.1502
Folate || id:ukb-b-11349	2	34515489	0.0601471	0.0131667	4.9e-06	64979	rs78074774	T	C	0.044671	0.000308772	20.0693
Folate || id:ukb-b-11349	2	140739695	0.05368	0.0116503	4.1e-06	64979	rs139588363	C	T	0.058137	0.00031557	20.5112
Folate || id:ukb-b-11349	3	115406478	-0.0272574	0.00552739	8.2e-07	64979	rs3772928	C	T	0.575413	0.000363032	23.5973
Folate || id:ukb-b-11349	7	14144445	-0.0373906	0.00670304	2.4e-08	64979	rs76630415	G	T	0.212036	0.000467166	30.3692
Folate || id:ukb-b-11349	8	3463535	0.0252219	0.00546681	4e-06	64979	rs2449166	T	C	0.471417	0.000317033	20.6064
Folate || id:ukb-b-11349	10	87848038	-0.051278	0.0111147	4e-06	64979	rs7074988	G	A	0.063705	0.000313674	20.388
Folate || id:ukb-b-11349	16	17929657	-0.140897	0.0280515	5.1e-07	64979	rs118164003	T	C	0.009484	0.000372981	24.2442
Folate || id:ukb-b-11349	16	77060066	0.0258943	0.00563529	4.3e-06	64979	rs1502443	G	C	0.630046	0.000312578	20.3167
Folate || id:ukb-b-11349	17	7499349	-0.0792943	0.017182	3.9e-06	64979	rs16956822	A	G	0.02616	0.000320361	20.8228
Folate || id:ukb-b-11349	18	3016615	0.0278138	0.00581169	1.7e-06	64979	rs8085166	G	A	0.676915	0.000338378	21.9942
Folate || id:ukb-b-11349	18	482310	0.104439	0.0223794	3.1e-06	64979	rs148031795	T	C	0.015003	0.00032238	20.9541
Folate || id:ukb-b-11349	20	13683165	0.0731991	0.0156345	2.8e-06	64979	rs79975477	T	C	0.030964	0.000321543	20.8996
Folate || id:ukb-b-11349	22	31013399	-0.0677158	0.0147765	4.6e-06	64979	rs76802001	A	G	0.036193	0.000319908	20.7933
Folate || id:ukb-b-11349	22	46147495	-0.0756746	0.0164864	4.4e-06	64979	rs79748722	T	C	0.027963	0.000311313	20.2345
Satsuma intake || id:ukb-b-11563	2	167277156	0.0759269	0.0156217	1.2e-06	64949	rs13408253	C	T	0.022148	0.000249706	16.2217
Satsuma intake || id:ukb-b-11563	3	137370190	0.107348	0.0231756	3.6e-06	64949	rs147852969	C	T	0.011702	0.000266542	17.3157
Satsuma intake || id:ukb-b-11563	3	161932813	-0.0293984	0.00635795	3.8e-06	64949	rs55776785	C	T	0.15403	0.000225236	14.6317
Satsuma intake || id:ukb-b-11563	4	26741846	0.130157	0.0264232	8.4e-07	64949	rs114628454	T	A	0.008303	0.000278984	18.1242
Satsuma intake || id:ukb-b-11563	5	150831831	0.112922	0.024355	3.5e-06	64949	rs188460089	A	G	0.009765	0.000246603	16.02
Satsuma intake || id:ukb-b-11563	5	51581942	0.119092	0.0254332	2.8e-06	64949	rs76469063	G	A	0.008846	0.000248704	16.1566
Satsuma intake || id:ukb-b-11563	6	70599710	0.0344672	0.00707132	1.1e-06	64949	rs12191461	A	G	0.120728	0.000252216	16.3848
Satsuma intake || id:ukb-b-11563	8	70785945	0.123777	0.021493	8.5e-09	64949	rs117352891	T	G	0.011532	0.000349283	22.6928
Satsuma intake || id:ukb-b-11563	9	18389998	-0.0235679	0.00495222	1.9e-06	64949	rs7390284	G	T	0.67339	0.000244325	15.8721
Satsuma intake || id:ukb-b-11563	10	93802222	0.0221152	0.00473118	2.9e-06	64949	rs1589066	A	G	0.380064	0.00023047	14.9718
Satsuma intake || id:ukb-b-11563	11	118749563	-0.0414019	0.00690533	2e-09	64949	rs77643000	C	T	0.129744	0.000387084	25.1497
Satsuma intake || id:ukb-b-11563	11	5860429	0.0726215	0.0153568	2.3e-06	64949	rs4344518	C	A	0.022885	0.000235861	15.3221
Satsuma intake || id:ukb-b-11563	11	43210154	-0.0531814	0.0111567	1.9e-06	64949	rs78356316	C	T	0.045536	0.000245846	15.9709
Satsuma intake || id:ukb-b-11563	13	111604630	0.102947	0.0214145	1.5e-06	64949	rs148481633	C	G	0.011983	0.00025095	16.3025
Satsuma intake || id:ukb-b-11563	15	60553124	0.0789886	0.0149269	1.2e-07	64949	rs117614521	C	A	0.02415	0.000294076	19.1049
Satsuma intake || id:ukb-b-11563	17	10376558	-0.0739673	0.015083	9.4e-07	64949	rs117438562	T	G	0.023595	0.000252092	16.3768
Satsuma intake || id:ukb-b-11563	18	54862906	-0.025228	0.00547008	4e-06	64949	rs10513870	C	T	0.226787	0.00022321	14.5
Satsuma intake || id:ukb-b-11563	20	56532794	-0.0219986	0.00462834	2e-06	64949	rs364157	C	G	0.438659	0.000238327	15.4823
Satsuma intake || id:ukb-b-11563	20	49493863	0.0393766	0.00804635	9.9e-07	64949	rs41274690	A	G	0.090592	0.000255479	16.5968
Intake of sugar added to cereal || id:ukb-b-11697	3	36333551	0.0624254	0.0129625	1.5e-06	64949	rs145066153	A	C	0.024345	0.000185122	12.0254
Intake of sugar added to cereal || id:ukb-b-11697	3	20957851	-0.0193485	0.00415554	3.2e-06	64949	rs6776153	G	A	0.433473	0.000183868	11.9439
Intake of sugar added to cereal || id:ukb-b-11697	4	189153111	0.0688044	0.0146238	2.5e-06	64949	rs114046048	G	A	0.020599	0.000191016	12.4083
Intake of sugar added to cereal || id:ukb-b-11697	5	45088820	0.045895	0.0100053	4.5e-06	64949	rs116144464	T	C	0.041679	0.000168263	10.93
Intake of sugar added to cereal || id:ukb-b-11697	6	51760895	0.0847852	0.0177193	1.7e-06	64949	rs548354811	A	G	0.0147	0.000208236	13.5271
Intake of sugar added to cereal || id:ukb-b-11697	7	91112350	-0.0202973	0.00431935	2.6e-06	64949	rs10228442	G	C	0.684921	0.000177814	11.5506
Intake of sugar added to cereal || id:ukb-b-11697	12	84493523	0.0596526	0.0121416	9e-07	64949	rs117835236	G	A	0.02801	0.00019376	12.5866
Intake of sugar added to cereal || id:ukb-b-11697	12	42135768	0.0211443	0.00417561	4.1e-07	64949	rs2220999	G	A	0.639769	0.000206073	13.3866
Intake of sugar added to cereal || id:ukb-b-11697	14	95474723	0.0651627	0.0140551	3.5e-06	64949	rs72704684	A	G	0.020989	0.000174505	11.3355
Intake of sugar added to cereal || id:ukb-b-11697	15	70527321	0.0221687	0.00458383	1.3e-06	64949	rs17767694	C	T	0.246501	0.000182563	11.8591
Intake of sugar added to cereal || id:ukb-b-11697	19	42103539	0.0659991	0.0140688	2.7e-06	64949	rs144612223	T	G	0.02203	0.000187692	12.1923
Intake of sugar added to cereal || id:ukb-b-11697	20	36773292	-0.0316801	0.00637883	6.8e-07	64949	rs2268908	A	G	0.110704	0.000197612	12.8368
Intake of sugar added to cereal || id:ukb-b-11697	21	30766828	0.0509759	0.0102753	7e-07	64949	rs79366430	T	C	0.039593	0.000197621	12.8374
Chocolate bar intake || id:ukb-b-117	1	184000875	0.0639911	0.0128191	6e-07	64944	rs13376315	C	T	0.031879	0.000252757	16.4187
Chocolate bar intake || id:ukb-b-117	1	172704310	0.119243	0.0254141	2.7e-06	64944	rs79174915	A	C	0.009169	0.000258355	16.7824
Chocolate bar intake || id:ukb-b-117	1	161224743	-0.0227407	0.00472687	1.5e-06	64944	rs4656997	T	G	0.347926	0.00023465	15.2422
Chocolate bar intake || id:ukb-b-117	2	10527833	-0.0310858	0.00659089	2.4e-06	64944	rs12476436	C	A	0.152149	0.000249312	16.1948
Chocolate bar intake || id:ukb-b-117	2	217959212	0.0802631	0.0171709	2.9e-06	64944	rs141291681	G	A	0.018262	0.000230997	15.0049
Chocolate bar intake || id:ukb-b-117	6	127425941	-0.0467659	0.0101212	3.8e-06	64944	rs2011009	A	G	0.946487	0.000221545	14.3908
Chocolate bar intake || id:ukb-b-117	9	36038269	0.112327	0.0192891	5.8e-09	64944	rs77853158	G	C	0.015086	0.000374948	24.359
Chocolate bar intake || id:ukb-b-117	11	14573261	0.0904698	0.0188141	1.5e-06	64944	rs17567502	T	C	0.014482	0.000233631	15.176
Chocolate bar intake || id:ukb-b-117	13	20677613	0.0217975	0.00470607	3.6e-06	64944	rs12584633	A	G	0.357648	0.000218309	14.1805
Chocolate bar intake || id:ukb-b-117	14	95477207	0.133383	0.027419	1.1e-06	64944	rs139016200	C	T	0.007806	0.000275585	17.902
Chocolate bar intake || id:ukb-b-117	22	38744184	0.0239203	0.00507592	2.4e-06	64944	rs5757057	C	T	0.267761	0.000224369	14.5743
Chocolate bar intake || id:ukb-b-117	22	33308853	0.0253528	0.00536471	2.3e-06	64944	rs73158385	T	C	0.233977	0.000230408	14.9666
Protein || id:ukb-b-12043	4	6196861	0.0360096	0.00771583	3.1e-06	64979	rs11729302	G	C	0.139422	0.000311163	20.2247
Protein || id:ukb-b-12043	4	177061867	0.0866733	0.0188848	4.4e-06	64979	rs12506509	T	C	0.020995	0.000308817	20.0722
Protein || id:ukb-b-12043	5	107434101	0.0592229	0.0121529	1.1e-06	64979	rs148244439	T	C	0.05238	0.000348184	22.6318
Protein || id:ukb-b-12043	5	155000148	0.0259888	0.00543772	1.8e-06	64979	rs2431754	C	T	0.558797	0.000333039	21.6471
Protein || id:ukb-b-12043	10	22193422	0.0274068	0.0059142	3.6e-06	64979	rs792455	C	T	0.708073	0.000310527	20.1834
Protein || id:ukb-b-12043	11	134893871	-0.0456569	0.00981009	3.3e-06	64979	rs113719850	G	T	0.085963	0.000327581	21.2922
Protein || id:ukb-b-12043	14	22915816	0.0374676	0.00819422	4.8e-06	64979	rs12147516	T	G	0.123005	0.000302874	19.6858
Protein || id:ukb-b-12043	15	36314221	-0.0379235	0.0082327	4.1e-06	64979	rs17535066	G	T	0.1225	0.000309193	20.0967
Protein || id:ukb-b-12043	17	46849831	-0.0850755	0.0185493	4.5e-06	64979	rs149345111	T	C	0.022663	0.000320627	20.8401
Protein || id:ukb-b-12043	18	62756303	0.102589	0.0210183	1.1e-06	64979	rs140283315	T	G	0.018825	0.000388788	25.2721
Protein || id:ukb-b-12043	18	51823923	0.0364768	0.00784338	3.3e-06	64979	rs62091230	C	A	0.141621	0.000323497	21.0267
Protein || id:ukb-b-12043	19	49259529	0.02628	0.0055713	2.4e-06	64979	rs838133	G	A	0.553067	0.000341429	22.1926
Grape intake || id:ukb-b-12051	1	4010760	0.073165	0.0142872	3e-07	64949	rs10915419	T	G	0.029572	0.000307242	19.9606
Grape intake || id:ukb-b-12051	2	158667217	0.033169	0.00670547	7.6e-07	64949	rs10497191	C	T	0.864038	0.000258491	16.7925
Grape intake || id:ukb-b-12051	5	106568266	-0.0304175	0.00610362	6.2e-07	64949	rs62355507	T	C	0.160919	0.000249855	16.2314
Grape intake || id:ukb-b-12051	6	107817235	0.0363096	0.00782521	3.5e-06	64949	rs9320216	G	A	0.090491	0.000217013	14.0974
Grape intake || id:ukb-b-12051	9	75933004	0.124289	0.0261221	2e-06	64949	rs185089240	A	G	0.008869	0.000271582	17.6432
Grape intake || id:ukb-b-12051	10	88981118	0.0777545	0.0164449	2.3e-06	64949	rs139190506	G	A	0.02249	0.000265822	17.269
Grape intake || id:ukb-b-12051	11	132567445	-0.138425	0.0298557	3.5e-06	64949	rs139167288	A	G	0.005841	0.000222537	14.4563
Grape intake || id:ukb-b-12051	11	497793	0.051447	0.0108626	2.2e-06	64949	rs117720571	A	G	0.046394	0.000234197	15.2139
Grape intake || id:ukb-b-12051	13	114847576	0.0940598	0.0196968	1.8e-06	64949	rs140661104	C	G	0.014238	0.000248347	16.1334
Fat || id:ukb-b-12379	1	6226656	-0.0389059	0.00842648	3.9e-06	64979	rs12134795	T	C	0.117828	0.000314675	20.4531
Fat || id:ukb-b-12379	1	101762347	-0.0312022	0.00654176	1.8e-06	64979	rs4908119	T	C	0.22347	0.000337892	21.9626
Fat || id:ukb-b-12379	2	25340610	0.031388	0.00553637	1.4e-08	64979	rs11684464	G	A	0.40261	0.000473914	30.8081
Fat || id:ukb-b-12379	2	164504723	0.0426735	0.00876257	1.1e-06	64979	rs78242064	A	C	0.112708	0.000364223	23.6748
Fat || id:ukb-b-12379	3	154740529	-0.0839489	0.0182403	4.2e-06	64979	rs16824519	A	T	0.022462	0.000309487	20.1157
Fat || id:ukb-b-12379	4	106049147	0.0266196	0.00540373	8.4e-07	64979	rs4698932	A	G	0.498745	0.000354299	23.0295
Fat || id:ukb-b-12379	5	117508716	0.0317009	0.0064259	8.1e-07	64979	rs112795893	A	C	0.230929	0.000356959	23.2024
Fat || id:ukb-b-12379	5	176163806	0.0578362	0.0123664	2.9e-06	64979	rs11742543	T	C	0.050225	0.000319132	20.7429
Fat || id:ukb-b-12379	5	108415427	0.114763	0.0248169	3.8e-06	64979	rs80235298	T	A	0.012081	0.000314382	20.434
Fat || id:ukb-b-12379	5	101609953	0.0927143	0.0195624	2.1e-06	64979	rs17331192	T	C	0.020368	0.000343032	22.2968
Fat || id:ukb-b-12379	8	145904423	0.0251501	0.00550095	4.8e-06	64979	rs4532636	C	A	0.557414	0.000312094	20.2852
Fat || id:ukb-b-12379	11	134818600	-0.0370051	0.00769586	1.5e-06	64979	rs11224098	G	A	0.14422	0.000338019	21.9709
Fat || id:ukb-b-12379	15	101198562	0.0561759	0.0116809	1.5e-06	64979	rs57158572	A	G	0.059457	0.000352949	22.9417
Fat || id:ukb-b-12379	22	34106551	0.0287261	0.00597209	1.5e-06	64979	rs2267267	A	G	0.299243	0.000346079	22.4949
Decaffeinated coffee || id:ukb-b-12558	2	44101827	0.0177192	0.00374981	2.3e-06	64949	rs4953028	A	G	0.446598	0.000155194	10.081
Decaffeinated coffee || id:ukb-b-12558	5	123616845	0.0563417	0.0108487	2.1e-07	64949	rs6868319	A	G	0.029222	0.000180103	11.6992
Decaffeinated coffee || id:ukb-b-12558	5	23008927	0.0978274	0.0172703	1.5e-08	64949	rs114776712	T	A	0.012534	0.000236899	15.3895
Decaffeinated coffee || id:ukb-b-12558	6	151794125	0.0632726	0.0134299	2.5e-06	64949	rs144796532	T	C	0.019762	0.000155104	10.0751
Decaffeinated coffee || id:ukb-b-12558	7	130752963	0.0706366	0.0151915	3.3e-06	64949	rs117663632	T	C	0.01627	0.000159718	10.3748
Decaffeinated coffee || id:ukb-b-12558	9	101591863	0.0821473	0.0174112	2.4e-06	64949	rs144722208	C	A	0.012514	0.00016678	10.8337
Decaffeinated coffee || id:ukb-b-12558	10	106934741	0.058792	0.0116285	4.3e-07	64949	rs76521796	T	C	0.02508	0.00016903	10.9798
Vegetable pieces intake || id:ukb-b-12566	2	128296831	-0.0502422	0.0108969	4e-06	64949	rs17015391	G	A	0.062703	0.00029671	19.2762
Vegetable pieces intake || id:ukb-b-12566	3	133712136	0.0693505	0.0143093	1.3e-06	64949	rs75462991	C	T	0.037903	0.000350769	22.7894
Vegetable pieces intake || id:ukb-b-12566	3	3327015	0.0359246	0.00779117	4e-06	64949	rs6796564	A	G	0.134675	0.000300802	19.542
Vegetable pieces intake || id:ukb-b-12566	4	11985632	0.105358	0.0228109	3.9e-06	64949	rs78111513	C	T	0.013665	0.000299226	19.4396
Vegetable pieces intake || id:ukb-b-12566	5	171466940	0.0902734	0.0197218	4.7e-06	64949	rs75848007	G	A	0.020054	0.000320297	20.809
Vegetable pieces intake || id:ukb-b-12566	6	6716798	0.109272	0.0232093	2.5e-06	64949	rs116353880	G	A	0.013612	0.00032064	20.8313
Vegetable pieces intake || id:ukb-b-12566	7	119179303	0.122875	0.0267139	4.2e-06	64949	rs148090673	A	T	0.010842	0.000323841	21.0393
Vegetable pieces intake || id:ukb-b-12566	7	30257688	0.0268063	0.00578141	3.5e-06	64949	rs55998069	G	A	0.324562	0.000315055	20.4684
Vegetable pieces intake || id:ukb-b-12566	9	140227254	0.0789561	0.0170218	3.5e-06	64949	rs142991386	A	G	0.027475	0.00033315	21.6443
Vegetable pieces intake || id:ukb-b-12566	10	95175998	0.0615439	0.0130315	2.3e-06	64949	rs78679007	C	G	0.044067	0.00031911	20.7319
Vegetable pieces intake || id:ukb-b-12566	14	78540214	-0.0301227	0.0060975	7.8e-07	64949	rs12435874	C	A	0.253199	0.000343151	22.2942
Vegetable pieces intake || id:ukb-b-12566	17	69450181	-0.0335505	0.00708186	2.2e-06	64949	rs72883121	A	G	0.168852	0.000315946	20.5262
Vegetable pieces intake || id:ukb-b-12566	17	3046320	0.0780566	0.0165299	2.3e-06	64949	rs111613235	T	C	0.026406	0.000313278	20.3528
Vegetable pieces intake || id:ukb-b-12566	18	2868773	0.0253267	0.00549388	4e-06	64949	rs585477	G	C	0.612204	0.00030457	19.7869
Crisp intake || id:ukb-b-12602	1	93530500	0.0211914	0.0046213	4.5e-06	64949	rs543197	A	G	0.355671	0.000205828	13.3707
Crisp intake || id:ukb-b-12602	2	85425048	-0.0269481	0.00579094	3.3e-06	64949	rs57871178	C	T	0.177867	0.000212385	13.7967
Crisp intake || id:ukb-b-12602	4	102708997	-0.0206239	0.00449582	4.5e-06	64949	rs7377083	A	C	0.42927	0.000208417	13.5389
Crisp intake || id:ukb-b-12602	5	102364229	-0.0723765	0.0156871	4e-06	64949	rs150252324	G	C	0.020928	0.000214668	13.945
Crisp intake || id:ukb-b-12602	6	104517241	-0.0760923	0.0157863	1.4e-06	64949	rs72610845	T	C	0.020126	0.00022837	14.8353
Crisp intake || id:ukb-b-12602	14	75856401	0.0243956	0.00519389	2.6e-06	64949	rs72721656	C	T	0.240354	0.000217328	14.1179
Crisp intake || id:ukb-b-12602	14	68036451	-0.089109	0.0175005	3.5e-07	64949	rs114906375	G	A	0.016414	0.000256389	16.656
Crisp intake || id:ukb-b-12602	18	2131325	0.0256197	0.00470124	5e-08	64949	rs12959170	T	C	0.334501	0.000292229	18.9849
Crisp intake || id:ukb-b-12602	20	59390992	-0.0341021	0.0068854	7.3e-07	64949	rs10153975	C	T	0.119528	0.000244781	15.9017
Fried potatoes intake || id:ukb-b-12836	1	240562391	-0.0288924	0.00623762	3.6e-06	64949	rs10495468	A	G	0.44561	0.000412446	26.7982
Fried potatoes intake || id:ukb-b-12836	2	12974244	-0.0289016	0.00626729	4e-06	64949	rs4669886	G	A	0.416448	0.000405989	26.3785
Fried potatoes intake || id:ukb-b-12836	2	168641070	0.040383	0.00866878	3.2e-06	64949	rs2592339	A	T	0.152209	0.000420878	27.3463
Fried potatoes intake || id:ukb-b-12836	2	8572463	-0.0449133	0.00970165	3.7e-06	64949	rs11688774	C	T	0.114128	0.00040789	26.502
Fried potatoes intake || id:ukb-b-12836	3	8218048	0.119786	0.0260131	4.1e-06	64949	rs115451005	C	T	0.014196	0.000401605	26.0935
Fried potatoes intake || id:ukb-b-12836	5	23671270	-0.0432109	0.00884227	1e-06	64949	rs7707187	C	T	0.858073	0.000454785	29.5503
Fried potatoes intake || id:ukb-b-12836	6	45506958	-0.050395	0.00987917	3.4e-07	64949	rs72864648	T	C	0.109131	0.000493818	32.0878
Fried potatoes intake || id:ukb-b-12836	7	41269581	0.109877	0.021742	4.3e-07	64949	rs117525941	C	G	0.0209	0.000494102	32.1063
Fried potatoes intake || id:ukb-b-12836	7	140129072	0.0672981	0.0147325	4.9e-06	64949	rs182009726	T	C	0.049122	0.000423094	27.4903
Fried potatoes intake || id:ukb-b-12836	7	24182207	-0.1292	0.0269774	1.7e-06	64949	rs62451466	A	C	0.014283	0.000470031	30.5415
Fried potatoes intake || id:ukb-b-12836	7	147862900	0.0438255	0.00758738	7.6e-09	64949	rs2906294	A	C	0.215047	0.000648427	42.1407
Fried potatoes intake || id:ukb-b-12836	8	29876157	0.0833454	0.0162459	2.9e-07	64949	rs60152323	A	G	0.037726	0.000504351	32.7726
Fried potatoes intake || id:ukb-b-12836	11	5628436	-0.0369094	0.00757322	1.1e-06	64949	rs10742742	C	A	0.211904	0.000455011	29.5651
Fried potatoes intake || id:ukb-b-12836	12	22944771	0.0349325	0.0076254	4.6e-06	64949	rs11046610	T	C	0.205823	0.000398934	25.9199
Fried potatoes intake || id:ukb-b-12836	13	51842513	-0.0362793	0.00778629	3.2e-06	64949	rs9596491	G	A	0.195365	0.000413803	26.8864
Fried potatoes intake || id:ukb-b-12836	14	105028257	-0.0916794	0.0196335	3e-06	64949	rs117117106	A	G	0.026263	0.000429892	27.9322
Fried potatoes intake || id:ukb-b-12836	14	31832701	-0.12238	0.0255618	1.7e-06	64949	rs76068234	A	G	0.014712	0.000434196	28.212
Fried potatoes intake || id:ukb-b-12836	19	1987386	-0.0425184	0.00878458	1.3e-06	64949	rs8111128	A	G	0.14533	0.000449094	29.1804
Fried potatoes intake || id:ukb-b-12836	20	22973210	0.0978876	0.0197175	6.9e-07	64949	rs140724278	T	C	0.026119	0.00048747	31.6751
Mixed vegetable intake || id:ukb-b-13155	3	193691627	0.107277	0.0231153	3.5e-06	64949	rs7618279	G	A	0.01485	0.000336722	21.8765
Mixed vegetable intake || id:ukb-b-13155	4	41056913	0.0755156	0.0164625	4.5e-06	64949	rs56000060	A	G	0.027522	0.000305255	19.8315
Mixed vegetable intake || id:ukb-b-13155	5	168372678	0.026592	0.00568983	3e-06	64949	rs11134553	C	A	0.352286	0.000322709	20.9657
Mixed vegetable intake || id:ukb-b-13155	6	135544558	-0.0498863	0.0102369	1.1e-06	64949	rs73555777	T	G	0.074936	0.000345028	22.4163
Mixed vegetable intake || id:ukb-b-13155	9	76380866	0.0640209	0.0127709	5.4e-07	64949	rs62542879	T	G	0.0466	0.000364196	23.662
Mixed vegetable intake || id:ukb-b-13155	10	3756277	0.0817035	0.0170801	1.7e-06	64949	rs72769311	T	G	0.025499	0.000331754	21.5536
Mixed vegetable intake || id:ukb-b-13155	12	65930907	0.100638	0.0213989	2.6e-06	64949	rs80030163	A	G	0.017752	0.000353201	22.9475
Mixed vegetable intake || id:ukb-b-13155	13	92948926	-0.11755	0.025139	2.9e-06	64949	rs12856231	A	G	0.012027	0.000328381	21.3343
Mixed vegetable intake || id:ukb-b-13155	14	76030347	0.0676721	0.0142739	2.1e-06	64949	rs116940027	G	A	0.036698	0.000323783	21.0356
Mixed vegetable intake || id:ukb-b-13155	15	84321429	-0.0280363	0.0060629	3.8e-06	64949	rs2730078	G	A	0.269116	0.000309214	20.0887
Mixed vegetable intake || id:ukb-b-13155	16	18966214	0.0725768	0.0151533	1.7e-06	64949	rs59455016	A	G	0.033229	0.000338428	21.9873
Mixed vegetable intake || id:ukb-b-13155	17	6207724	-0.0271209	0.00571878	2.1e-06	64949	rs936730	C	T	0.662294	0.000329024	21.3762
Mixed vegetable intake || id:ukb-b-13155	19	5753374	-0.0376734	0.00803368	2.7e-06	64949	rs12980103	A	T	0.155687	0.000373126	24.2425
Herbal tea intake || id:ukb-b-13344	1	65345782	2.49123	0.532655	2.9e-06	64949	rs145487715	G	T	0.014377	0.175888	13861.5
Herbal tea intake || id:ukb-b-13344	1	230495600	1.16597	0.254367	4.6e-06	64949	rs61824784	G	A	0.05706	0.146292	11129.4
Herbal tea intake || id:ukb-b-13344	1	89835209	3.16112	0.647836	1.1e-06	64949	rs75966734	A	G	0.008407	0.166604	12983.6
Herbal tea intake || id:ukb-b-13344	1	193781999	3.9211	0.672118	5.4e-09	64949	rs145853157	T	A	0.008141	0.248298	21452.9
Herbal tea intake || id:ukb-b-13344	1	27986288	2.70049	0.544549	7.1e-07	64949	rs115159721	T	C	0.01217	0.175343	13809.4
Herbal tea intake || id:ukb-b-13344	1	65849236	1.89776	0.409614	3.6e-06	64949	rs115494331	C	T	0.021255	0.149845	11447.3
Herbal tea intake || id:ukb-b-13344	1	233947580	1.36416	0.298601	4.9e-06	64949	rs12735041	A	C	0.042828	0.152573	11693.3
Herbal tea intake || id:ukb-b-13344	1	101652792	3.19556	0.63221	4.3e-07	64949	rs146023233	A	C	0.009016	0.182475	14496.5
Herbal tea intake || id:ukb-b-13344	1	209643105	4.95948	0.797242	4.9e-10	64949	rs142141377	C	A	0.006138	0.300093	27846.7
Herbal tea intake || id:ukb-b-13344	1	172381157	1.6396	0.348172	2.5e-06	64949	rs7514051	G	C	0.032614	0.169633	13267.8
Herbal tea intake || id:ukb-b-13344	1	1494355	-2.37682	0.490743	1.3e-06	64949	rs3118509	C	T	0.985188	0.164875	12822.2
Herbal tea intake || id:ukb-b-13344	1	157656601	4.23585	0.669053	2.4e-10	64949	rs141595975	C	T	0.009742	0.346185	34388.4
Herbal tea intake || id:ukb-b-13344	1	118644896	3.87244	0.760943	3.6e-07	64949	rs141885828	C	A	0.007006	0.208649	17124
Herbal tea intake || id:ukb-b-13344	2	228355650	2.40201	0.510188	2.5e-06	64949	rs76771047	T	C	0.015219	0.172944	13580.9
Herbal tea intake || id:ukb-b-13344	2	140785401	3.0314	0.618308	9.5e-07	64949	rs115506252	A	G	0.010418	0.189475	15182.6
Herbal tea intake || id:ukb-b-13344	2	16219168	2.96766	0.615003	1.4e-06	64949	rs113362806	T	C	0.010019	0.174707	13748.7
Herbal tea intake || id:ukb-b-13344	2	49767639	2.13961	0.41415	2.4e-07	64949	rs112197091	A	G	0.021797	0.19522	15754.6
Herbal tea intake || id:ukb-b-13344	2	142258726	3.1036	0.633378	9.6e-07	64949	rs62167877	T	C	0.010014	0.190985	15332.1
Herbal tea intake || id:ukb-b-13344	2	240726495	3.02029	0.58993	3.1e-07	64949	rs184230902	C	G	0.011428	0.206113	16861.9
Herbal tea intake || id:ukb-b-13344	3	146568902	2.73708	0.512473	9.2e-08	64949	rs75088023	A	T	0.013606	0.201088	16347.3
Herbal tea intake || id:ukb-b-13344	4	180776273	2.06196	0.441949	3.1e-06	64949	rs140435987	A	G	0.018265	0.152477	11684.6
Herbal tea intake || id:ukb-b-13344	4	61714810	4.02359	0.827599	1.2e-06	64949	rs141223171	G	C	0.006095	0.196144	15847.4
Herbal tea intake || id:ukb-b-13344	4	161048894	4.14799	0.707703	4.6e-09	64949	rs1796468	T	C	0.007751	0.264657	23375.1
Herbal tea intake || id:ukb-b-13344	4	139230987	3.2706	0.584593	2.2e-08	64949	rs114605739	G	A	0.010861	0.229833	19381.4
Herbal tea intake || id:ukb-b-13344	4	183257532	3.05603	0.602451	3.9e-07	64949	rs116448040	A	T	0.009808	0.181403	14392.4
Herbal tea intake || id:ukb-b-13344	4	13827988	2.02369	0.42241	1.7e-06	64949	rs149772673	C	G	0.021515	0.17243	13532.2
Herbal tea intake || id:ukb-b-13344	4	165348005	3.28994	0.571396	8.5e-09	64949	rs79840793	T	C	0.011362	0.243163	20866.8
Herbal tea intake || id:ukb-b-13344	4	157617667	2.43274	0.520364	2.9e-06	64949	rs79843594	A	C	0.013453	0.157094	12104.3
Herbal tea intake || id:ukb-b-13344	4	135998770	1.45079	0.307748	2.4e-06	64949	rs142924308	A	T	0.038795	0.156975	12093.4
Herbal tea intake || id:ukb-b-13344	5	165156676	-2.8794	0.592171	1.2e-06	64949	rs263889	G	A	0.98975	0.168222	13135.2
Herbal tea intake || id:ukb-b-13344	5	117600617	1.73904	0.347074	5.4e-07	64949	rs73788078	A	G	0.031295	0.183365	14583
Herbal tea intake || id:ukb-b-13344	5	85942043	2.59422	0.488952	1.1e-07	64949	rs78426139	A	C	0.015173	0.201129	16351.5
Herbal tea intake || id:ukb-b-13344	5	163976855	2.99038	0.59476	5e-07	64949	rs191646961	T	C	0.011025	0.195005	15733
Herbal tea intake || id:ukb-b-13344	5	153007714	2.35865	0.489821	1.5e-06	64949	rs140493196	T	C	0.015353	0.168202	13133.2
Herbal tea intake || id:ukb-b-13344	5	3147333	1.66665	0.363563	4.6e-06	64949	rs182602	A	G	0.027384	0.147964	11278.7
Herbal tea intake || id:ukb-b-13344	5	55884741	1.30025	0.281715	3.9e-06	64949	rs6897971	G	T	0.045982	0.14833	11311.4
Herbal tea intake || id:ukb-b-13344	5	78443710	4.19453	0.81156	2.4e-07	64949	rs150806981	C	T	0.005846	0.204507	16696.8
Herbal tea intake || id:ukb-b-13344	6	162609719	0.554839	0.120456	4.1e-06	64949	rs9295184	C	G	0.426549	0.150601	11515.3
Herbal tea intake || id:ukb-b-13344	6	9736526	3.845	0.618252	5e-10	64949	rs148443638	A	G	0.009776	0.286231	26044.7
Herbal tea intake || id:ukb-b-13344	6	139041570	2.41289	0.527236	4.7e-06	64949	rs151338529	C	G	0.013571	0.155877	11993.2
Herbal tea intake || id:ukb-b-13344	6	2940066	3.33399	0.628467	1.1e-07	64949	rs115147589	T	C	0.009283	0.204454	16691.3
Herbal tea intake || id:ukb-b-13344	6	42311625	2.08038	0.426855	1.1e-06	64949	rs62416690	T	A	0.019938	0.169142	13221.6
Herbal tea intake || id:ukb-b-13344	6	149806236	2.31751	0.460278	4.8e-07	64949	rs76631426	A	G	0.017319	0.182814	14529.4
Herbal tea intake || id:ukb-b-13344	7	79057692	0.612661	0.124437	8.5e-07	64949	rs10239996	G	A	0.375674	0.176073	13879.2
Herbal tea intake || id:ukb-b-13344	7	117993525	2.53525	0.544732	3.3e-06	64949	rs144114507	A	G	0.013172	0.167096	13029.5
Herbal tea intake || id:ukb-b-13344	7	128714870	1.00483	0.215734	3.2e-06	64949	rs62478619	G	A	0.086556	0.159659	12339.5
Herbal tea intake || id:ukb-b-13344	7	149363363	0.602075	0.128691	2.9e-06	64949	rs855736	A	C	0.330264	0.16036	12404
Herbal tea intake || id:ukb-b-13344	7	108034176	2.12866	0.436582	1.1e-06	64949	rs147255051	A	C	0.020096	0.178458	14108
Herbal tea intake || id:ukb-b-13344	7	105561378	1.91821	0.41487	3.8e-06	64949	rs75194859	C	T	0.021559	0.155234	11934.6
Herbal tea intake || id:ukb-b-13344	7	52704034	4.30532	0.744377	7.3e-09	64949	rs73118299	G	A	0.007719	0.283947	25754.3
Herbal tea intake || id:ukb-b-13344	8	56312293	2.74408	0.585246	2.7e-06	64949	rs144385369	T	C	0.01115	0.166046	12931.4
Herbal tea intake || id:ukb-b-13344	8	4212646	2.59234	0.496991	1.8e-07	64949	rs147967955	C	T	0.015275	0.202167	16457.2
Herbal tea intake || id:ukb-b-13344	8	72815590	2.86998	0.515989	2.7e-08	64949	rs146680299	T	C	0.014203	0.230651	19471.1
Herbal tea intake || id:ukb-b-13344	8	26521343	2.14709	0.464479	3.8e-06	64949	rs117462705	G	A	0.01747	0.158259	12211
Herbal tea intake || id:ukb-b-13344	8	42549676	2.93094	0.502233	5.4e-09	64949	rs9792217	T	C	0.014049	0.237982	20283.3
Herbal tea intake || id:ukb-b-13344	8	140993639	2.90268	0.589295	8.4e-07	64949	rs140532964	T	C	0.011238	0.187245	14962.6
Herbal tea intake || id:ukb-b-13344	8	104169422	2.92642	0.63254	3.7e-06	64949	rs190981462	T	C	0.009048	0.153571	11783.6
Herbal tea intake || id:ukb-b-13344	8	112678991	3.42362	0.597023	9.8e-09	64949	rs146747894	A	G	0.010457	0.242573	20799.9
Herbal tea intake || id:ukb-b-13344	9	138477310	1.36218	0.276465	8.3e-07	64949	rs113983138	T	C	0.057459	0.200982	16336.5
Herbal tea intake || id:ukb-b-13344	9	89852687	3.52671	0.755392	3e-06	64949	rs10868543	T	A	0.006538	0.161572	12515.8
Herbal tea intake || id:ukb-b-13344	9	110724246	1.18916	0.254094	2.9e-06	64949	rs9792589	A	G	0.059408	0.158036	12190.5
Herbal tea intake || id:ukb-b-13344	10	134180218	2.01586	0.41913	1.5e-06	64949	rs116866633	A	G	0.0202	0.160857	12449.8
Herbal tea intake || id:ukb-b-13344	10	96206607	2.71456	0.578116	2.7e-06	64949	rs186275605	A	G	0.011169	0.162767	12626.3
Herbal tea intake || id:ukb-b-13344	10	121398138	2.45833	0.516402	1.9e-06	64949	rs149299089	T	C	0.013981	0.166623	12985.3
Herbal tea intake || id:ukb-b-13344	10	44001545	2.64477	0.547654	1.4e-06	64949	rs80168926	T	C	0.012459	0.172125	13503.3
Herbal tea intake || id:ukb-b-13344	10	72057756	2.62012	0.556476	2.5e-06	64949	rs151108857	G	C	0.012209	0.165584	12888.2
Herbal tea intake || id:ukb-b-13344	10	3147010	-1.3202	0.26008	3.9e-07	64949	rs4269839	T	G	0.942483	0.188964	15132.1
Herbal tea intake || id:ukb-b-13344	10	127094528	3.45156	0.60022	8.9e-09	64949	rs79519615	C	T	0.009933	0.234318	19875.4
Herbal tea intake || id:ukb-b-13344	10	133102815	1.66273	0.359226	3.7e-06	64949	rs112266567	A	G	0.029092	0.15618	12020.8
Herbal tea intake || id:ukb-b-13344	11	125010172	1.60077	0.327052	9.9e-07	64949	rs61910987	G	A	0.034601	0.171192	13414.9
Herbal tea intake || id:ukb-b-13344	11	96265803	2.52879	0.529977	1.8e-06	64949	rs137976670	T	A	0.01403	0.17692	13960.3
Herbal tea intake || id:ukb-b-13344	11	68435468	3.91289	0.833496	2.7e-06	64949	rs139961229	A	G	0.005687	0.173154	13600.8
Herbal tea intake || id:ukb-b-13344	11	103518019	4.24384	0.748342	1.4e-08	64949	rs148342659	T	C	0.006752	0.241567	20686.2
Herbal tea intake || id:ukb-b-13344	11	76461386	4.5911	0.823545	2.5e-08	64949	rs57042533	T	G	0.005412	0.226916	19063.2
Herbal tea intake || id:ukb-b-13344	12	27500902	1.3549	0.293716	4e-06	64949	rs73293092	T	A	0.043415	0.152478	11684.7
Herbal tea intake || id:ukb-b-13344	12	28213328	2.2882	0.488382	2.8e-06	64949	rs138861933	T	G	0.015472	0.159512	12325.9
Herbal tea intake || id:ukb-b-13344	12	49033041	-1.40721	0.299478	2.6e-06	64949	rs4365092	C	A	0.951259	0.183629	14608.7
Herbal tea intake || id:ukb-b-13344	12	68372607	2.53173	0.423009	2.2e-09	64949	rs79919614	T	A	0.020412	0.256327	22385.7
Herbal tea intake || id:ukb-b-13344	12	128645623	1.33749	0.284592	2.6e-06	64949	rs4441087	T	C	0.045495	0.155365	11946.6
Herbal tea intake || id:ukb-b-13344	12	88332077	3.49406	0.645182	6.1e-08	64949	rs150005816	T	C	0.010333	0.249693	21613.6
Herbal tea intake || id:ukb-b-13344	12	43718537	3.54534	0.700078	4.1e-07	64949	rs117627399	A	G	0.00787	0.196286	15861.6
Herbal tea intake || id:ukb-b-13344	13	37123903	2.37674	0.492361	1.4e-06	64949	rs146746062	T	C	0.016291	0.181054	14358.6
Herbal tea intake || id:ukb-b-13344	13	106136097	2.40599	0.518744	3.5e-06	64949	rs116992841	A	G	0.013164	0.150401	11497.3
Herbal tea intake || id:ukb-b-13344	13	84093400	3.4409	0.676459	3.6e-07	64949	rs146190442	C	T	0.007899	0.185568	14798.1
Herbal tea intake || id:ukb-b-13344	13	78733923	3.50833	0.736622	1.9e-06	64949	rs183427285	A	G	0.006806	0.166401	12964.6
Herbal tea intake || id:ukb-b-13344	13	92183836	1.49933	0.301975	6.9e-07	64949	rs116882317	A	G	0.040016	0.172712	13558.9
Herbal tea intake || id:ukb-b-13344	13	20478224	1.77759	0.361253	8.6e-07	64949	rs149129613	G	A	0.028912	0.177431	14009.3
Herbal tea intake || id:ukb-b-13344	14	61342218	-2.93708	0.633552	3.6e-06	64949	rs6573339	G	A	0.991125	0.15176	11619.8
Herbal tea intake || id:ukb-b-13344	14	23655802	2.0402	0.438721	3.3e-06	64949	rs112849992	T	C	0.018632	0.152218	11661.2
Herbal tea intake || id:ukb-b-13344	14	63615556	4.05076	0.733715	3.4e-08	64949	rs112423877	A	T	0.00698	0.227466	19123.1
Herbal tea intake || id:ukb-b-13344	14	38057379	1.75841	0.384401	4.8e-06	64949	rs144260843	A	G	0.028942	0.173798	13662.1
Herbal tea intake || id:ukb-b-13344	15	74461752	3.75549	0.806192	3.2e-06	64949	rs117871743	A	G	0.006469	0.181293	14381.8
Herbal tea intake || id:ukb-b-13344	15	100712380	2.96952	0.610943	1.2e-06	64949	rs74873860	C	T	0.010922	0.190518	15285.8
Herbal tea intake || id:ukb-b-13344	15	23759167	-3.49592	0.672636	2e-07	64949	rs2222658	A	G	0.991403	0.208329	17090.9
Herbal tea intake || id:ukb-b-13344	15	27584248	1.67724	0.36336	3.9e-06	64949	rs79290645	A	G	0.027389	0.149877	11450.2
Herbal tea intake || id:ukb-b-13344	15	54538038	1.90044	0.412199	4e-06	64949	rs62010054	G	T	0.021146	0.149515	11417.7
Herbal tea intake || id:ukb-b-13344	15	38415771	2.29611	0.469651	1e-06	64949	rs149369996	T	C	0.018033	0.186715	14910.7
Herbal tea intake || id:ukb-b-13344	15	48959339	3.88563	0.782088	6.8e-07	64949	rs191704527	A	T	0.00657	0.197086	15942.1
Herbal tea intake || id:ukb-b-13344	15	41145919	1.16774	0.253358	4e-06	64949	rs17658212	T	C	0.060948	0.156089	12012.5
Herbal tea intake || id:ukb-b-13344	15	58463280	2.74107	0.5781	2.1e-06	64949	rs111715364	A	C	0.010739	0.159641	12337.8
Herbal tea intake || id:ukb-b-13344	16	73151684	1.71877	0.356367	1.4e-06	64949	rs2216667	C	T	0.029922	0.171499	13444
Herbal tea intake || id:ukb-b-13344	16	26737786	3.83559	0.763084	5e-07	64949	rs78878956	T	C	0.006028	0.176296	13900.5
Herbal tea intake || id:ukb-b-13344	16	54142210	3.18669	0.619596	2.7e-07	64949	rs140551976	C	A	0.010474	0.210499	17316.3
Herbal tea intake || id:ukb-b-13344	16	26783640	3.40459	0.707128	1.5e-06	64949	rs145459923	T	C	0.007538	0.173432	13627.3
Herbal tea intake || id:ukb-b-13344	16	86882180	2.78115	0.519132	8.4e-08	64949	rs28393836	T	C	0.013214	0.201714	16411.1
Herbal tea intake || id:ukb-b-13344	16	68153382	0.760211	0.155899	1.1e-06	64949	rs74024145	C	G	0.174237	0.166301	12955.2
Herbal tea intake || id:ukb-b-13344	16	80039481	2.77413	0.550684	4.7e-07	64949	rs148719837	C	A	0.012503	0.190035	15237.9
Herbal tea intake || id:ukb-b-13344	17	5834418	2.76332	0.579865	1.9e-06	64949	rs60044797	T	C	0.010677	0.161317	12492.3
Herbal tea intake || id:ukb-b-13344	17	34484043	1.73801	0.36933	2.5e-06	64949	rs142302835	T	C	0.034259	0.19988	16224.6
Herbal tea intake || id:ukb-b-13344	17	46873555	2.14938	0.438589	9.6e-07	64949	rs112633488	A	C	0.022278	0.201256	16364.4
Herbal tea intake || id:ukb-b-13344	17	60294792	3.47379	0.669456	2.1e-07	64949	rs118135961	A	C	0.008801	0.210538	17320.4
Herbal tea intake || id:ukb-b-13344	18	35817019	3.02962	0.597443	4e-07	64949	rs72894630	G	A	0.009862	0.179253	14184.6
Herbal tea intake || id:ukb-b-13344	18	70011738	3.63371	0.655449	3e-08	64949	rs188433347	G	T	0.008704	0.227852	19165.1
Herbal tea intake || id:ukb-b-13344	18	48248304	3.53501	0.632623	2.3e-08	64949	rs77677063	T	C	0.009871	0.244267	20992
Herbal tea intake || id:ukb-b-13344	18	22166192	2.49682	0.443009	1.7e-08	64949	rs141436163	T	G	0.018642	0.2281	19192.1
Herbal tea intake || id:ukb-b-13344	18	35426891	2.49926	0.535305	3e-06	64949	rs117701264	C	G	0.012906	0.159149	12292.6
Herbal tea intake || id:ukb-b-13344	18	24338279	2.92173	0.632197	3.8e-06	64949	rs78323836	T	C	0.008807	0.149038	11374.8
Herbal tea intake || id:ukb-b-13344	19	31611309	3.38892	0.703508	1.5e-06	64949	rs138047187	A	G	0.007582	0.172835	13570.6
Herbal tea intake || id:ukb-b-13344	19	4238527	1.26656	0.267909	2.3e-06	64949	rs144818462	T	C	0.057348	0.173441	13628.1
Herbal tea intake || id:ukb-b-13344	19	977722	3.61787	0.716638	4.5e-07	64949	rs78335902	G	C	0.007464	0.193934	15625.8
Herbal tea intake || id:ukb-b-13344	20	5908104	1.9998	0.423758	2.4e-06	64949	rs396697	A	T	0.022385	0.175036	13780.1
Herbal tea intake || id:ukb-b-13344	20	51820027	1.07874	0.224428	1.5e-06	64949	rs56290013	T	G	0.079682	0.170672	13365.8
Herbal tea intake || id:ukb-b-13344	21	15795520	2.30199	0.46068	5.8e-07	64949	rs116986282	T	C	0.016767	0.174722	13750.2
Herbal tea intake || id:ukb-b-13344	22	29903117	1.63837	0.306468	9e-08	64949	rs6006177	C	T	0.039581	0.20408	16653
Herbal tea intake || id:ukb-b-13344	22	32520252	-0.614485	0.132205	3.4e-06	64949	rs9621390	C	T	0.279832	0.152189	11658.5
Intake of artificial sweetener added to coffee || id:ukb-b-1338	8	134515400	0.107726	0.0215224	5.6e-07	64949	rs138306370	C	T	0.007002	0.000161377	10.4826
Intake of artificial sweetener added to coffee || id:ukb-b-1338	12	11024367	-0.0338414	0.00390673	4.6e-18	64949	rs61914781	A	G	0.253001	0.000432881	28.1265
Intake of artificial sweetener added to coffee || id:ukb-b-1338	14	64769150	0.10188	0.0215951	2.4e-06	64949	rs138900734	A	C	0.007499	0.000154505	10.0362
Orange intake || id:ukb-b-13520	2	64301775	-0.0194043	0.00386733	5.2e-07	64949	rs66957934	G	A	0.369762	0.00017549	11.3996
Orange intake || id:ukb-b-13520	6	32574308	-0.0179345	0.00370465	1.3e-06	64949	rs2760994	T	C	0.583589	0.000156328	10.1546
Orange intake || id:ukb-b-13520	10	19323913	0.0239017	0.00494573	1.3e-06	64949	rs2225962	A	G	0.163709	0.000156429	10.1612
Red wine intake || id:ukb-b-13556	1	175717886	0.135479	0.0277984	1.1e-06	64949	rs61808187	A	G	0.016327	0.000589564	38.313
Red wine intake || id:ukb-b-13556	1	210542433	0.0742391	0.0158877	3e-06	64949	rs61828659	C	A	0.044234	0.000466019	30.2806
Red wine intake || id:ukb-b-13556	3	161203534	0.0507759	0.0106838	2e-06	64949	rs17478663	A	G	0.103343	0.000477807	31.047
Red wine intake || id:ukb-b-13556	4	59979999	0.0507763	0.0105388	1.4e-06	64949	rs4860371	G	T	0.892712	0.000493872	32.0914
Red wine intake || id:ukb-b-13556	4	167666748	0.0663817	0.0145178	4.8e-06	64949	rs116478398	T	C	0.053226	0.000444116	28.8568
Red wine intake || id:ukb-b-13556	4	100239319	0.116844	0.0191271	1e-09	64949	rs1229984	C	T	0.970816	0.000773614	50.2828
Red wine intake || id:ukb-b-13556	5	152907065	0.058012	0.0107461	6.7e-08	64949	rs566577	T	C	0.89771	0.000618066	40.1664
Red wine intake || id:ukb-b-13556	6	42764931	0.151991	0.033067	4.3e-06	64949	rs114966038	G	A	0.01095	0.000500378	32.5143
Red wine intake || id:ukb-b-13556	8	135026266	0.0424498	0.00911322	3.2e-06	64949	rs7820063	T	C	0.151749	0.000463908	30.1434
Red wine intake || id:ukb-b-13556	13	28958955	0.0314764	0.00653347	1.5e-06	64949	rs3751395	A	C	0.458991	0.000492049	31.9729
Red wine intake || id:ukb-b-13556	22	21359706	0.0428376	0.00897303	1.8e-06	64949	rs402236	G	A	0.841475	0.000489575	31.812
Celery intake || id:ukb-b-14145	1	87863382	-0.0290729	0.00584692	6.6e-07	64949	rs12136373	T	C	0.123831	0.00018341	11.9141
Celery intake || id:ukb-b-14145	1	233666793	0.0178344	0.00380404	2.8e-06	64949	rs2173148	G	A	0.535509	0.000158231	10.2782
Celery intake || id:ukb-b-14145	2	190977152	0.0570173	0.0121165	2.5e-06	64949	rs72909401	A	C	0.025355	0.000160677	10.4372
Celery intake || id:ukb-b-14145	2	134312486	0.0763616	0.0164004	3.2e-06	64949	rs116191942	A	G	0.013894	0.000159783	10.3791
Celery intake || id:ukb-b-14145	3	132881888	0.0634036	0.0120272	1.4e-07	64949	rs79810016	A	G	0.025374	0.000198831	12.9161
Celery intake || id:ukb-b-14145	7	155701424	0.0554273	0.0110288	5e-07	64949	rs73169197	C	G	0.032547	0.000193472	12.5679
Celery intake || id:ukb-b-14145	7	133533843	0.125879	0.0251052	5.3e-07	64949	rs144837581	C	T	0.006434	0.000202588	13.1602
Celery intake || id:ukb-b-14145	8	73565431	0.0634662	0.013726	3.8e-06	64949	rs117343799	T	C	0.020973	0.000165413	10.7449
Celery intake || id:ukb-b-14145	9	23873875	0.116011	0.024424	2e-06	64949	rs12551354	C	G	0.006405	0.0001713	11.1273
Celery intake || id:ukb-b-14145	9	128663931	0.0440159	0.00906243	1.2e-06	64949	rs9409285	G	C	0.047299	0.000174605	11.3421
Celery intake || id:ukb-b-14145	12	50982016	0.11966	0.0255191	2.7e-06	64949	rs143043085	G	C	0.006612	0.000188096	12.2186
Celery intake || id:ukb-b-14145	17	28651363	0.0181342	0.00385436	2.5e-06	64949	rs3110454	T	C	0.419121	0.000160122	10.4011
Lamb/mutton intake || id:ukb-b-14179	1	98559491	-0.0378944	0.00816971	3.5e-06	460006	rs146908007	T	C	0.008508	2.42268e-05	11.1447
Lamb/mutton intake || id:ukb-b-14179	1	187033589	0.0172845	0.00360729	1.7e-06	460006	rs1474864	T	C	0.043555	2.4891e-05	11.4502
Lamb/mutton intake || id:ukb-b-14179	1	243582753	-0.0137749	0.00249124	3.2e-08	460006	rs56394517	G	A	0.09584	3.28851e-05	15.1278
Lamb/mutton intake || id:ukb-b-14179	1	45926495	-0.0083286	0.00172349	1.3e-06	460006	rs2055145	G	C	0.236632	2.506e-05	11.528
Lamb/mutton intake || id:ukb-b-14179	1	72944617	-0.00912387	0.0015023	1.3e-09	460006	rs7550173	T	A	0.610281	3.95977e-05	18.2158
Lamb/mutton intake || id:ukb-b-14179	1	49662687	-0.0352099	0.00752807	2.9e-06	460006	rs137969241	T	G	0.010528	2.58291e-05	11.8818
Lamb/mutton intake || id:ukb-b-14179	1	6866978	-0.00903233	0.001464	6.8e-10	460006	rs660880	A	G	0.51281	4.07647e-05	18.7527
Lamb/mutton intake || id:ukb-b-14179	1	25779236	0.00679058	0.0014707	3.9e-06	460006	rs7519530	G	T	0.557727	2.27487e-05	10.4647
Lamb/mutton intake || id:ukb-b-14179	1	95744298	0.0212548	0.00434054	9.7e-07	460006	rs115145470	A	G	0.030056	2.63404e-05	12.117
Lamb/mutton intake || id:ukb-b-14179	1	1722828	-0.007663	0.00164779	3.3e-06	460006	rs3737627	A	G	0.270991	2.32015e-05	10.673
Lamb/mutton intake || id:ukb-b-14179	1	187260443	0.00671057	0.00146699	4.8e-06	460006	rs12743053	C	G	0.477876	2.24718e-05	10.3373
Lamb/mutton intake || id:ukb-b-14179	2	56662691	0.0188989	0.00314007	1.8e-09	460006	rs139237013	A	G	0.057668	3.88188e-05	17.8575
Lamb/mutton intake || id:ukb-b-14179	2	417167	0.0216304	0.00340154	2e-10	460006	rs62106258	C	T	0.048562	4.32351e-05	19.8892
Lamb/mutton intake || id:ukb-b-14179	2	621115	-0.00805721	0.00154419	1.8e-07	460006	rs10180960	T	C	0.347292	2.94315e-05	13.539
Lamb/mutton intake || id:ukb-b-14179	2	151345113	-0.00909294	0.00163727	2.8e-08	460006	rs2222760	A	G	0.28089	3.34018e-05	15.3655
Lamb/mutton intake || id:ukb-b-14179	2	58177683	0.0100844	0.00148119	9.9e-12	460006	rs2678900	G	T	0.427924	4.9791e-05	22.9052
Lamb/mutton intake || id:ukb-b-14179	2	181068889	-0.0085699	0.001725	6.8e-07	460006	rs35979472	T	A	0.239087	2.67222e-05	12.2927
Lamb/mutton intake || id:ukb-b-14179	2	208426257	0.00721621	0.00146662	8.6e-07	460006	rs10932201	A	G	0.460852	2.58772e-05	11.9039
Lamb/mutton intake || id:ukb-b-14179	2	176130707	-0.0120718	0.00256924	2.6e-06	460006	rs11673714	C	T	0.088702	2.35596e-05	10.8378
Lamb/mutton intake || id:ukb-b-14179	2	156207135	0.00880505	0.00183251	1.5e-06	460006	rs62176228	A	G	0.20041	2.48474e-05	11.4302
Lamb/mutton intake || id:ukb-b-14179	2	146114898	-0.00755984	0.00146688	2.6e-07	460006	rs4422110	T	C	0.534543	2.84392e-05	13.0825
Lamb/mutton intake || id:ukb-b-14179	2	147946069	-0.00742423	0.00148473	5.7e-07	460006	rs62169335	T	C	0.543217	2.73537e-05	12.5832
Lamb/mutton intake || id:ukb-b-14179	2	55001405	-0.00755091	0.00154804	1.1e-06	460006	rs2116439	G	A	0.339324	2.55642e-05	11.7599
Lamb/mutton intake || id:ukb-b-14179	3	71034748	0.00776157	0.00147528	1.4e-07	460006	rs4676964	T	C	0.510683	3.01072e-05	13.8499
Lamb/mutton intake || id:ukb-b-14179	3	62518227	-0.00905788	0.00181303	5.9e-07	460006	rs62243496	A	C	0.214774	2.76732e-05	12.7301
Lamb/mutton intake || id:ukb-b-14179	3	83786985	-0.00852476	0.00147636	7.7e-09	460006	rs2140714	G	C	0.557738	3.58512e-05	16.4923
Lamb/mutton intake || id:ukb-b-14179	3	175671450	-0.010087	0.00169718	2.8e-09	460006	rs12634740	G	T	0.252078	3.83659e-05	17.6491
Lamb/mutton intake || id:ukb-b-14179	3	81790970	0.00770074	0.00153911	5.6e-07	460006	rs13340130	T	A	0.344985	2.68007e-05	12.3288
Lamb/mutton intake || id:ukb-b-14179	3	116750431	0.0110248	0.00214018	2.6e-07	460006	rs62266239	T	C	0.136239	2.86066e-05	13.1595
Lamb/mutton intake || id:ukb-b-14179	3	25381956	0.00786782	0.00160449	9.4e-07	460006	rs10510562	C	G	0.297374	2.58682e-05	11.8998
Lamb/mutton intake || id:ukb-b-14179	3	85413180	0.00758599	0.00156645	1.3e-06	460006	rs12494242	C	T	0.319482	2.50231e-05	11.511
Lamb/mutton intake || id:ukb-b-14179	3	136020541	0.00880286	0.00169125	1.9e-07	460006	rs1711171	C	T	0.749565	2.90926e-05	13.3831
Lamb/mutton intake || id:ukb-b-14179	3	95229880	-0.00714598	0.00148245	1.4e-06	460006	rs7649005	C	T	0.429984	2.50318e-05	11.515
Lamb/mutton intake || id:ukb-b-14179	4	130934004	-0.00796638	0.00165447	1.5e-06	460006	rs2135928	T	G	0.731597	2.49236e-05	11.4653
Lamb/mutton intake || id:ukb-b-14179	4	181254500	-0.00749386	0.00150261	6.1e-07	460006	rs4861436	C	A	0.60967	2.67281e-05	12.2954
Lamb/mutton intake || id:ukb-b-14179	4	105732919	0.0133979	0.00265755	4.6e-07	460006	rs74697766	C	T	0.083475	2.74666e-05	12.6351
Lamb/mutton intake || id:ukb-b-14179	4	40095995	-0.0248015	0.00542823	4.9e-06	460006	rs143364287	T	A	0.02001	2.41243e-05	11.0975
Lamb/mutton intake || id:ukb-b-14179	4	172402709	0.0175963	0.00356678	8.1e-07	460006	rs115687569	A	G	0.045244	2.67501e-05	12.3055
Lamb/mutton intake || id:ukb-b-14179	4	147591808	0.0111651	0.00220119	3.9e-07	460006	rs11100930	A	G	0.873532	2.75432e-05	12.6703
Lamb/mutton intake || id:ukb-b-14179	4	93984155	0.008401	0.00147406	1.2e-08	460006	rs6829572	A	G	0.456717	3.5024e-05	16.1117
Lamb/mutton intake || id:ukb-b-14179	4	106216667	-0.00717756	0.00148125	1.3e-06	460006	rs2101975	G	A	0.432138	2.52842e-05	11.6311
Lamb/mutton intake || id:ukb-b-14179	5	178325515	-0.00775736	0.00146478	1.2e-07	460006	rs4444956	G	A	0.489942	3.00761e-05	13.8356
Lamb/mutton intake || id:ukb-b-14179	5	19607413	-0.00738886	0.001465	4.6e-07	460006	rs2028935	C	A	0.484581	2.72717e-05	12.5454
Lamb/mutton intake || id:ukb-b-14179	5	102114414	0.00769534	0.00148021	2e-07	460006	rs416769	G	A	0.421431	2.8878e-05	13.2844
Lamb/mutton intake || id:ukb-b-14179	5	88065637	-0.00884199	0.00148593	2.7e-09	460006	rs11743441	T	G	0.574343	3.82262e-05	17.5849
Lamb/mutton intake || id:ukb-b-14179	5	107541291	0.00804884	0.00156617	2.8e-07	460006	rs2966819	G	A	0.321341	2.82562e-05	12.9983
Lamb/mutton intake || id:ukb-b-14179	5	144214142	0.0123167	0.00264501	3.2e-06	460006	rs114210747	T	C	0.084286	2.34171e-05	10.7722
Lamb/mutton intake || id:ukb-b-14179	5	127755996	-0.00822972	0.00176447	3.1e-06	460006	rs3828661	C	A	0.220885	2.33114e-05	10.7236
Lamb/mutton intake || id:ukb-b-14179	5	93180544	-0.00733935	0.00155187	2.3e-06	460006	rs17594338	A	G	0.332797	2.39212e-05	11.0041
Lamb/mutton intake || id:ukb-b-14179	5	158162106	-0.00935446	0.00201025	3.3e-06	460006	rs2018466	A	G	0.157034	2.31671e-05	10.6572
Lamb/mutton intake || id:ukb-b-14179	5	164566362	0.00958232	0.0015062	2e-10	460006	rs7447465	C	T	0.619449	4.32902e-05	19.9145
Lamb/mutton intake || id:ukb-b-14179	5	33951693	-0.0242681	0.00436437	2.7e-08	460006	rs16891982	G	C	0.972143	3.18982e-05	14.6738
Lamb/mutton intake || id:ukb-b-14179	5	35335006	0.00712127	0.00149927	2e-06	460006	rs34503203	G	A	0.388733	2.41006e-05	11.0866
Lamb/mutton intake || id:ukb-b-14179	6	54951016	0.00756807	0.00147716	3e-07	460006	rs11756299	G	A	0.427077	2.80287e-05	12.8937
Lamb/mutton intake || id:ukb-b-14179	6	51187787	0.0098203	0.00172948	1.4e-08	460006	rs994270	G	C	0.234851	3.46592e-05	15.9439
Lamb/mutton intake || id:ukb-b-14179	6	26167710	-0.00869231	0.00176386	8.3e-07	460006	rs4486004	T	G	0.220928	2.60093e-05	11.9647
Lamb/mutton intake || id:ukb-b-14179	6	129406577	0.00958501	0.00207103	3.7e-06	460006	rs9321151	C	T	0.145556	2.28522e-05	10.5124
Lamb/mutton intake || id:ukb-b-14179	6	37669616	0.0129151	0.00219431	4e-09	460006	rs62398404	T	C	0.127211	3.7039e-05	17.0387
Lamb/mutton intake || id:ukb-b-14179	6	104468451	-0.00699821	0.00148023	2.3e-06	460006	rs990396	G	A	0.444433	2.4185e-05	11.1255
Lamb/mutton intake || id:ukb-b-14179	6	30211894	-0.00982554	0.00200471	9.5e-07	460006	rs4449668	T	G	0.158724	2.57824e-05	11.8603
Lamb/mutton intake || id:ukb-b-14179	6	128172254	-0.00690007	0.00148365	3.3e-06	460006	rs270026	G	A	0.415168	2.31202e-05	10.6356
Lamb/mutton intake || id:ukb-b-14179	6	48782953	-0.0101501	0.00199199	3.5e-07	460006	rs2396885	G	A	0.838915	2.78448e-05	12.8091
Lamb/mutton intake || id:ukb-b-14179	7	127609301	0.00724295	0.00152718	2.1e-06	460006	rs1193333	G	A	0.642506	2.40994e-05	11.0861
Lamb/mutton intake || id:ukb-b-14179	7	72878044	-0.0108498	0.0017934	1.4e-09	460006	rs35797675	G	T	0.215928	3.98601e-05	18.3365
Lamb/mutton intake || id:ukb-b-14179	7	135073047	-0.00734654	0.00149333	8.7e-07	460006	rs11772832	C	T	0.399832	2.59028e-05	11.9157
Lamb/mutton intake || id:ukb-b-14179	7	96638045	-0.00798803	0.00156383	3.3e-07	460006	rs1004278	C	G	0.33127	2.82711e-05	13.0052
Lamb/mutton intake || id:ukb-b-14179	7	14207740	-0.00877788	0.00186706	2.6e-06	460006	rs6960970	C	T	0.803617	2.43199e-05	11.1875
Lamb/mutton intake || id:ukb-b-14179	7	14742864	0.0217287	0.0042317	2.8e-07	460006	rs77431173	C	T	0.031013	2.83765e-05	13.0537
Lamb/mutton intake || id:ukb-b-14179	7	33152756	0.00770953	0.00162717	2.2e-06	460006	rs9692506	G	C	0.295144	2.47298e-05	11.3761
Lamb/mutton intake || id:ukb-b-14179	7	49859403	0.0171482	0.00360142	1.9e-06	460006	rs75188715	A	G	0.043095	2.42529e-05	11.1567
Lamb/mutton intake || id:ukb-b-14179	8	143309504	-0.00784368	0.00147337	1e-07	460006	rs10098073	A	C	0.473422	3.06747e-05	14.1109
Lamb/mutton intake || id:ukb-b-14179	8	4836291	-0.00924231	0.00157567	4.5e-09	460006	rs4272399	A	C	0.321491	3.72662e-05	17.1433
Lamb/mutton intake || id:ukb-b-14179	8	71494780	0.00802818	0.00170514	2.5e-06	460006	rs268562	T	G	0.756468	2.37471e-05	10.924
Lamb/mutton intake || id:ukb-b-14179	8	27775477	-0.0352625	0.007512	2.7e-06	460006	rs141934869	T	G	0.010227	2.51733e-05	11.5801
Lamb/mutton intake || id:ukb-b-14179	9	37005561	0.00707326	0.00152304	3.4e-06	460006	rs6476606	G	A	0.629462	2.33384e-05	10.736
Lamb/mutton intake || id:ukb-b-14179	9	15573753	-0.014237	0.00146723	2.9e-22	460006	rs276453	C	A	0.488356	0.000101291	46.599
Lamb/mutton intake || id:ukb-b-14179	9	2095330	0.0107079	0.00232634	4.2e-06	460006	rs7039466	T	C	0.112231	2.28482e-05	10.5105
Lamb/mutton intake || id:ukb-b-14179	9	131936055	0.00910131	0.00155908	5.3e-09	460006	rs1556147	T	A	0.671626	3.65371e-05	16.8078
Lamb/mutton intake || id:ukb-b-14179	9	88211387	-0.0253066	0.00531461	1.9e-06	460006	rs41282441	C	G	0.019788	2.48439e-05	11.4286
Lamb/mutton intake || id:ukb-b-14179	9	83446447	0.0399829	0.00826792	1.3e-06	460006	rs139012851	G	A	0.008066	2.55811e-05	11.7677
Lamb/mutton intake || id:ukb-b-14179	9	122672140	-0.00730858	0.00149749	1.1e-06	460006	rs10118916	C	A	0.594995	2.57436e-05	11.8425
Lamb/mutton intake || id:ukb-b-14179	10	10699419	0.00745433	0.00147049	4e-07	460006	rs10905778	A	G	0.44429	2.74386e-05	12.6222
Lamb/mutton intake || id:ukb-b-14179	10	102755779	-0.00723409	0.00146482	7.9e-07	460006	rs10883567	C	T	0.488843	2.6153e-05	12.0308
Lamb/mutton intake || id:ukb-b-14179	10	2639003	-0.0114315	0.00234679	1.1e-06	460006	rs61836106	A	G	0.110398	2.56681e-05	11.8077
Lamb/mutton intake || id:ukb-b-14179	10	64504212	0.00755091	0.00149457	4.4e-07	460006	rs224064	C	T	0.603875	2.72777e-05	12.5482
Lamb/mutton intake || id:ukb-b-14179	11	112491227	0.00900002	0.00165779	5.7e-08	460006	rs2513324	C	A	0.267185	3.17193e-05	14.5915
Lamb/mutton intake || id:ukb-b-14179	11	91575773	-0.00876103	0.00169525	2.4e-07	460006	rs11019656	G	T	0.246721	2.853e-05	13.1243
Lamb/mutton intake || id:ukb-b-14179	11	47099125	0.00813898	0.00173551	2.7e-06	460006	rs4315028	C	A	0.232489	2.36405e-05	10.875
Lamb/mutton intake || id:ukb-b-14179	11	126587391	0.0139533	0.00197893	1.8e-12	460006	rs3909726	A	G	0.836382	5.32868e-05	24.5134
Lamb/mutton intake || id:ukb-b-14179	11	31097262	0.0158208	0.00268204	3.7e-09	460006	rs673696	T	C	0.080995	3.72617e-05	17.1412
Lamb/mutton intake || id:ukb-b-14179	12	18822872	-0.0281268	0.00587358	1.7e-06	460006	rs142325173	A	G	0.016802	2.6138e-05	12.0239
Lamb/mutton intake || id:ukb-b-14179	12	54664097	0.00697875	0.00148454	2.6e-06	460006	rs4759074	T	C	0.410304	2.35678e-05	10.8415
Lamb/mutton intake || id:ukb-b-14179	12	30169738	0.00899997	0.00169675	1.1e-07	460006	rs17547360	C	T	0.248054	3.02166e-05	13.9002
Lamb/mutton intake || id:ukb-b-14179	12	123791649	0.011102	0.00213024	1.9e-07	460006	rs73231956	C	T	0.138433	2.94009e-05	13.5249
Lamb/mutton intake || id:ukb-b-14179	12	60473007	0.0100199	0.00182433	4e-08	460006	rs6581296	G	C	0.794714	3.27587e-05	15.0696
Lamb/mutton intake || id:ukb-b-14179	13	93616413	-0.0155435	0.00336036	3.7e-06	460006	rs77691530	T	C	0.050175	2.30281e-05	10.5933
Lamb/mutton intake || id:ukb-b-14179	13	95906121	-0.0102645	0.00206083	6.3e-07	460006	rs17235152	C	T	0.151013	2.7016e-05	12.4278
Lamb/mutton intake || id:ukb-b-14179	13	67506934	0.00699693	0.00151643	3.9e-06	460006	rs9317624	A	C	0.43763	2.40976e-05	11.0853
Lamb/mutton intake || id:ukb-b-14179	13	112682875	0.00778776	0.00159887	1.1e-06	460006	rs942038	G	A	0.699979	2.54737e-05	11.7183
Lamb/mutton intake || id:ukb-b-14179	13	81680792	0.00715566	0.00148795	1.5e-06	460006	rs9545596	T	C	0.542545	2.54164e-05	11.6919
Lamb/mutton intake || id:ukb-b-14179	13	66208982	0.00724394	0.00150287	1.4e-06	460006	rs1412816	T	A	0.610472	2.49565e-05	11.4804
Lamb/mutton intake || id:ukb-b-14179	13	55946152	-0.0116241	0.00164854	1.8e-12	460006	rs3105056	C	T	0.732738	5.29218e-05	24.3455
Lamb/mutton intake || id:ukb-b-14179	14	98872110	-0.00894391	0.00161749	3.2e-08	460006	rs1958801	G	A	0.287998	3.28062e-05	15.0915
Lamb/mutton intake || id:ukb-b-14179	14	69961658	-0.010492	0.00218175	1.5e-06	460006	rs17107024	C	T	0.128848	2.47126e-05	11.3682
Lamb/mutton intake || id:ukb-b-14179	15	97179747	0.0114771	0.00245655	3e-06	460006	rs7183481	A	G	0.099731	2.36536e-05	10.881
Lamb/mutton intake || id:ukb-b-14179	15	79432359	0.00677335	0.00148113	4.8e-06	460006	rs12595749	G	A	0.422918	2.2394e-05	10.3015
Lamb/mutton intake || id:ukb-b-14179	15	33520165	-0.00681736	0.00146665	3.3e-06	460006	rs12908716	G	T	0.532944	2.31373e-05	10.6435
Lamb/mutton intake || id:ukb-b-14179	16	74166991	-0.00814112	0.00147218	3.2e-08	460006	rs3964074	C	T	0.547043	3.28456e-05	15.1096
Lamb/mutton intake || id:ukb-b-14179	16	8994192	0.00684041	0.00146717	3.1e-06	460006	rs4985061	C	G	0.51397	2.33773e-05	10.7539
Lamb/mutton intake || id:ukb-b-14179	16	5694999	-0.0114181	0.0017352	4.7e-11	460006	rs55813438	A	G	0.763165	4.71283e-05	21.6802
Lamb/mutton intake || id:ukb-b-14179	16	89543188	-0.00693323	0.00150668	4.2e-06	460006	rs12935033	T	C	0.379962	2.26496e-05	10.4191
Lamb/mutton intake || id:ukb-b-14179	16	28338039	-0.00948966	0.0014804	1.5e-10	460006	rs2726033	G	A	0.422384	4.39418e-05	20.2143
Lamb/mutton intake || id:ukb-b-14179	16	64293179	0.00811121	0.00148179	4.4e-08	460006	rs2926119	A	C	0.569417	3.22618e-05	14.841
Lamb/mutton intake || id:ukb-b-14179	16	19980931	-0.00909885	0.00191357	2e-06	460006	rs7199285	T	C	0.183803	2.48399e-05	11.4268
Lamb/mutton intake || id:ukb-b-14179	16	76210598	-0.0198313	0.00378793	1.6e-07	460006	rs72794909	C	T	0.038747	2.9296e-05	13.4767
Lamb/mutton intake || id:ukb-b-14179	16	78719209	0.0219517	0.00463543	2.2e-06	460006	rs74032724	G	A	0.026453	2.48198e-05	11.4175
Lamb/mutton intake || id:ukb-b-14179	16	4470964	-0.00840307	0.00168802	6.4e-07	460006	rs6500598	T	G	0.747759	2.66369e-05	12.2534
Lamb/mutton intake || id:ukb-b-14179	17	44355602	-0.0093588	0.00180034	2e-07	460006	rs2696532	G	A	0.220149	3.00745e-05	13.8348
Lamb/mutton intake || id:ukb-b-14179	17	5124462	0.00919189	0.00186127	7.9e-07	460006	rs2439945	T	C	0.193782	2.64001e-05	12.1445
Lamb/mutton intake || id:ukb-b-14179	17	54416747	-0.0068507	0.00146514	2.9e-06	460006	rs10852981	T	G	0.526409	2.34006e-05	10.7646
Lamb/mutton intake || id:ukb-b-14179	17	33128801	0.0218141	0.00457217	1.8e-06	460006	rs7208329	T	C	0.027221	2.52013e-05	11.593
Lamb/mutton intake || id:ukb-b-14179	17	16578053	-0.0118337	0.00235975	5.3e-07	460006	rs72637362	C	T	0.109279	2.72615e-05	12.5407
Lamb/mutton intake || id:ukb-b-14179	17	79095144	0.0114524	0.00219635	1.8e-07	460006	rs8073904	A	G	0.866978	3.0252e-05	13.9165
Lamb/mutton intake || id:ukb-b-14179	18	63348042	0.0194755	0.00398231	1e-06	460006	rs78621251	G	A	0.03527	2.58118e-05	11.8738
Lamb/mutton intake || id:ukb-b-14179	18	40945604	-0.00865841	0.00161593	8.4e-08	460006	rs653149	G	C	0.287409	3.07077e-05	14.1261
Lamb/mutton intake || id:ukb-b-14179	19	42670527	0.0126533	0.00230897	4.3e-08	460006	rs17270057	C	T	0.113347	3.21811e-05	14.8039
Lamb/mutton intake || id:ukb-b-14179	19	45411941	-0.0181966	0.00202671	2.7e-19	460006	rs429358	C	T	0.154171	8.63566e-05	39.7278
Lamb/mutton intake || id:ukb-b-14179	19	3352401	-0.00903441	0.00179515	4.8e-07	460006	rs11672035	T	C	0.210905	2.71673e-05	12.4974
Lamb/mutton intake || id:ukb-b-14179	19	3462045	0.00698825	0.0015114	3.8e-06	460006	rs8107139	C	T	0.404513	2.35273e-05	10.8229
Lamb/mutton intake || id:ukb-b-14179	22	41753603	-0.0106761	0.00160657	3e-11	460006	rs11090045	A	G	0.307145	4.85111e-05	22.3164
Lamb/mutton intake || id:ukb-b-14179	22	27253353	0.00953241	0.00151227	2.9e-10	460006	rs136548	T	C	0.376668	4.26691e-05	19.6288
Lamb/mutton intake || id:ukb-b-14179	22	28330513	-0.00740299	0.00152725	1.3e-06	460006	rs7287702	G	C	0.360681	2.52747e-05	11.6267
Lamb/mutton intake || id:ukb-b-14179	22	36426920	-0.025264	0.00535849	2.4e-06	460006	rs117817642	A	G	0.01954	2.44562e-05	11.2502
Plum intake || id:ukb-b-14182	2	223692030	0.0223588	0.00417277	8.4e-08	64949	rs62187193	C	T	0.237659	0.000181147	11.7671
Plum intake || id:ukb-b-14182	7	127966666	-0.0260107	0.00559405	3.3e-06	64949	rs71578258	C	T	0.132282	0.000155315	10.0888
Plum intake || id:ukb-b-14182	9	136011495	0.0885623	0.0148066	2.2e-09	64949	rs118089775	T	C	0.01493	0.000230704	14.987
Plum intake || id:ukb-b-14182	10	2466352	0.05658	0.0110767	3.3e-07	64949	rs58510658	A	T	0.026555	0.000165506	10.7509
Plum intake || id:ukb-b-14182	14	60251591	0.0533167	0.0105771	4.6e-07	64949	rs80030728	C	T	0.028992	0.000160051	10.3965
Plum intake || id:ukb-b-14182	14	99492005	0.0978304	0.020492	1.8e-06	64949	rs111701790	C	T	0.008644	0.00016403	10.655
Plum intake || id:ukb-b-14182	17	40595059	0.0845396	0.0173318	1.1e-06	64949	rs117853141	G	T	0.011137	0.000157418	10.2254
Plum intake || id:ukb-b-14182	19	34295278	0.0245555	0.00493907	6.6e-07	64949	rs73039061	G	T	0.152096	0.000155522	10.1023
Plum intake || id:ukb-b-14182	22	18519086	0.129193	0.0261226	7.6e-07	64949	rs60122509	C	G	0.005399	0.000179255	11.6441
Cheese intake || id:ukb-b-1489	1	109817838	-0.0128558	0.00271971	2.3e-06	451486	rs660240	C	T	0.78475	5.58345e-05	25.2098
Cheese intake || id:ukb-b-1489	1	154295592	-0.0131886	0.00241592	4.8e-08	451486	rs6685323	T	C	0.309293	7.43175e-05	33.5557
Cheese intake || id:ukb-b-1489	1	234637998	-0.0150681	0.00313612	1.5e-06	451486	rs519250	T	C	0.851452	5.74346e-05	25.9323
Cheese intake || id:ukb-b-1489	1	77949123	-0.0123267	0.0022849	6.9e-08	451486	rs7515509	A	G	0.392291	7.24482e-05	32.7116
Cheese intake || id:ukb-b-1489	1	6279118	-0.0296066	0.006331	2.9e-06	451486	rs2092412	C	T	0.032327	5.48405e-05	24.7609
Cheese intake || id:ukb-b-1489	1	156022802	-0.0107311	0.00224598	1.8e-06	451486	rs11264431	T	C	0.553786	5.6912e-05	25.6963
Cheese intake || id:ukb-b-1489	1	98546134	0.0186266	0.00339704	4.2e-08	451486	rs2802530	A	G	0.876502	7.51121e-05	33.9145
Cheese intake || id:ukb-b-1489	1	217544273	0.0261608	0.0055221	2.2e-06	451486	rs113067014	A	G	0.04476	5.85241e-05	26.4242
Cheese intake || id:ukb-b-1489	1	33231380	0.0138461	0.00297694	3.3e-06	451486	rs6694085	G	T	0.169204	5.39001e-05	24.3364
Cheese intake || id:ukb-b-1489	1	93676011	0.0131666	0.00233731	1.8e-08	451486	rs531358	T	C	0.649768	7.89026e-05	35.6261
Cheese intake || id:ukb-b-1489	1	168900288	-0.0110049	0.00225693	1.1e-06	451486	rs2900884	A	G	0.450479	5.99599e-05	27.0726
Cheese intake || id:ukb-b-1489	1	201797535	-0.0112241	0.002366	2.1e-06	451486	rs2644109	T	C	0.335762	5.61938e-05	25.372
Cheese intake || id:ukb-b-1489	1	66240228	-0.0121159	0.00239493	4.2e-07	451486	rs4655801	G	T	0.319577	6.38404e-05	28.8248
Cheese intake || id:ukb-b-1489	1	4670487	0.0180965	0.00327852	3.4e-08	451486	rs78876700	A	G	0.137431	7.76422e-05	35.0569
Cheese intake || id:ukb-b-1489	1	23322471	0.0118025	0.00223587	1.3e-07	451486	rs10753550	G	C	0.507696	6.9633e-05	31.4404
Cheese intake || id:ukb-b-1489	1	169082364	-0.0156983	0.00314982	6.2e-07	451486	rs10919061	T	C	0.148626	6.23664e-05	28.1592
Cheese intake || id:ukb-b-1489	2	144685258	0.0115601	0.00238156	1.2e-06	451486	rs12467836	A	G	0.334377	5.94864e-05	26.8588
Cheese intake || id:ukb-b-1489	2	206346565	0.011176	0.00228091	9.6e-07	451486	rs4675530	G	A	0.587045	6.05588e-05	27.343
Cheese intake || id:ukb-b-1489	2	162852079	0.0127826	0.00242283	1.3e-07	451486	rs4140685	T	G	0.310798	6.99992e-05	31.6057
Cheese intake || id:ukb-b-1489	2	35059642	-0.0159964	0.00317671	4.8e-07	451486	rs66510028	C	T	0.14494	6.34248e-05	28.6371
Cheese intake || id:ukb-b-1489	2	81984166	-0.0113198	0.00224121	4.4e-07	451486	rs1235070	T	C	0.528328	6.38633e-05	28.8351
Cheese intake || id:ukb-b-1489	2	146849925	-0.0106659	0.0023153	4.1e-06	451486	rs992903	T	C	0.631345	5.29556e-05	23.9099
Cheese intake || id:ukb-b-1489	2	44390369	-0.0132444	0.00284476	3.2e-06	451486	rs6544743	G	T	0.809095	5.4189e-05	24.4668
Cheese intake || id:ukb-b-1489	2	45154689	0.0274418	0.00234182	1e-31	451486	rs504675	T	C	0.352634	0.000343819	155.282
Cheese intake || id:ukb-b-1489	2	136484232	0.0222011	0.00340166	6.7e-11	451486	rs72970243	A	G	0.12044	0.000104428	47.1523
Cheese intake || id:ukb-b-1489	2	24049453	0.0148578	0.00244494	1.2e-09	451486	rs2339928	A	G	0.704069	9.19909e-05	41.5362
Cheese intake || id:ukb-b-1489	2	58405715	0.0167923	0.00295199	1.3e-08	451486	rs72810360	T	C	0.174502	8.12394e-05	36.6813
Cheese intake || id:ukb-b-1489	2	166299635	0.0163749	0.00261651	3.9e-10	451486	rs1514755	G	A	0.239596	9.77038e-05	44.116
Cheese intake || id:ukb-b-1489	2	60722040	0.0116241	0.00239938	1.3e-06	451486	rs6706648	T	C	0.316385	5.84489e-05	26.3903
Cheese intake || id:ukb-b-1489	2	60062234	0.0689174	0.0143938	1.7e-06	451486	rs72814382	A	G	0.006649	6.27403e-05	28.328
Cheese intake || id:ukb-b-1489	2	219279097	0.011774	0.00225176	1.7e-07	451486	rs7607369	G	A	0.567378	6.80549e-05	30.7278
Cheese intake || id:ukb-b-1489	2	215153099	-0.0119686	0.00245876	1.1e-06	451486	rs10175930	A	G	0.29573	5.96693e-05	26.9414
Cheese intake || id:ukb-b-1489	2	233941388	-0.0344341	0.00726316	2.1e-06	451486	rs11674347	G	A	0.024144	5.58731e-05	25.2272
Cheese intake || id:ukb-b-1489	3	49890613	-0.0144972	0.0022428	1e-10	451486	rs2352974	T	C	0.48979	0.000105041	47.4291
Cheese intake || id:ukb-b-1489	3	84747224	-0.0281839	0.00611459	4e-06	451486	rs114534035	G	A	0.035065	5.37532e-05	24.27
Cheese intake || id:ukb-b-1489	3	117679207	-0.0109639	0.00224918	1.1e-06	451486	rs817505	C	G	0.544127	5.96354e-05	26.926
Cheese intake || id:ukb-b-1489	3	60838518	0.012611	0.0024812	3.7e-07	451486	rs11130789	T	C	0.714994	6.48165e-05	29.2655
Cheese intake || id:ukb-b-1489	3	194803510	0.0316294	0.00567262	2.5e-08	451486	rs6774906	C	A	0.040653	7.80333e-05	35.2336
Cheese intake || id:ukb-b-1489	3	56704919	-0.0124361	0.00224121	2.9e-08	451486	rs4681981	A	C	0.469086	7.70327e-05	34.7817
Cheese intake || id:ukb-b-1489	3	81498737	-0.011389	0.00224644	4e-07	451486	rs2372904	G	A	0.465925	6.45534e-05	29.1467
Cheese intake || id:ukb-b-1489	3	44039889	0.0112313	0.00224106	5.4e-07	451486	rs2302351	A	G	0.470445	6.28507e-05	28.3779
Cheese intake || id:ukb-b-1489	3	36915814	0.0130245	0.00228781	1.2e-08	451486	rs4296548	G	T	0.609594	8.07438e-05	36.4575
Cheese intake || id:ukb-b-1489	3	141209594	-0.0222469	0.0044606	6.1e-07	451486	rs79147413	G	A	0.067267	6.21053e-05	28.0413
Cheese intake || id:ukb-b-1489	3	161549397	0.0196018	0.00328458	2.4e-09	451486	rs79184944	A	T	0.134346	8.93698e-05	40.3527
Cheese intake || id:ukb-b-1489	3	68410652	-0.0179341	0.00316317	1.4e-08	451486	rs62245792	A	T	0.150049	8.20382e-05	37.042
Cheese intake || id:ukb-b-1489	3	107637010	-0.0474668	0.00827804	9.8e-09	451486	rs77742462	G	A	0.020525	9.05913e-05	40.9042
Cheese intake || id:ukb-b-1489	3	159158671	0.0183258	0.00372871	8.9e-07	451486	rs114121746	T	G	0.099126	5.99801e-05	27.0817
Cheese intake || id:ukb-b-1489	3	108024070	0.0127092	0.00243649	1.8e-07	451486	rs752179	A	T	0.301387	6.80186e-05	30.7114
Cheese intake || id:ukb-b-1489	3	187489547	-0.0175951	0.0035957	9.9e-07	451486	rs114964798	T	C	0.108414	5.98497e-05	27.0228
Cheese intake || id:ukb-b-1489	3	177333565	0.0141229	0.00290562	1.2e-06	451486	rs1965353	C	A	0.815625	5.99888e-05	27.0856
Cheese intake || id:ukb-b-1489	3	58701720	0.0378965	0.0080266	2.3e-06	451486	rs111423440	A	G	0.024452	6.85159e-05	30.9359
Cheese intake || id:ukb-b-1489	4	94073948	0.0111006	0.00231387	1.6e-06	451486	rs2870681	C	A	0.368108	5.73246e-05	25.8826
Cheese intake || id:ukb-b-1489	4	80801878	0.0117124	0.00226529	2.3e-07	451486	rs7439876	A	G	0.570648	6.72208e-05	30.3511
Cheese intake || id:ukb-b-1489	4	16848351	-0.0122972	0.00264784	3.4e-06	451486	rs17815419	A	T	0.237778	5.48145e-05	24.7492
Cheese intake || id:ukb-b-1489	4	182214915	0.0167234	0.00350527	1.8e-06	451486	rs9996848	A	C	0.116485	5.75656e-05	25.9914
Cheese intake || id:ukb-b-1489	4	17788715	-0.0205914	0.00306664	1.9e-11	451486	rs73096946	C	T	0.157396	0.000112465	50.782
Cheese intake || id:ukb-b-1489	4	149002841	-0.0108423	0.00228394	2.1e-06	451486	rs3733421	C	T	0.586825	5.70053e-05	25.7385
Cheese intake || id:ukb-b-1489	4	103188709	-0.0291639	0.00425285	7e-12	451486	rs13107325	T	C	0.074693	0.000117567	53.086
Cheese intake || id:ukb-b-1489	4	130846669	0.012276	0.00239979	3.1e-07	451486	rs2968940	A	G	0.681989	6.53677e-05	29.5144
Cheese intake || id:ukb-b-1489	4	45182527	-0.0127071	0.00225751	1.8e-08	451486	rs10938397	G	A	0.434462	7.93481e-05	35.8272
Cheese intake || id:ukb-b-1489	4	133515076	-0.0106819	0.00229662	3.3e-06	451486	rs67967503	G	A	0.391363	5.43582e-05	24.5432
Cheese intake || id:ukb-b-1489	4	170228542	0.0147298	0.00258904	1.3e-08	451486	rs4692708	C	A	0.252659	8.19365e-05	36.996
Cheese intake || id:ukb-b-1489	4	106138146	-0.0119446	0.00232728	2.9e-07	451486	rs11735256	C	T	0.640689	6.56887e-05	29.6594
Cheese intake || id:ukb-b-1489	4	61251106	0.0243652	0.00435152	2.2e-08	451486	rs4860341	C	T	0.928742	7.85776e-05	35.4793
Cheese intake || id:ukb-b-1489	5	27120060	-0.0144899	0.00307674	2.5e-06	451486	rs113829457	C	T	0.168177	5.87433e-05	26.5232
Cheese intake || id:ukb-b-1489	5	62952337	-0.0122964	0.00228524	7.4e-08	451486	rs6897252	T	C	0.605036	7.22644e-05	32.6286
Cheese intake || id:ukb-b-1489	5	107407291	0.010529	0.00224939	2.9e-06	451486	rs289232	A	G	0.554358	5.47748e-05	24.7313
Cheese intake || id:ukb-b-1489	5	87985295	-0.0128007	0.00229427	2.4e-08	451486	rs26579	C	G	0.586217	7.94929e-05	35.8926
Cheese intake || id:ukb-b-1489	5	138408956	-0.0111326	0.00225472	7.9e-07	451486	rs13181793	A	G	0.446142	6.12484e-05	27.6544
Cheese intake || id:ukb-b-1489	5	92891029	0.0116368	0.00227276	3.1e-07	451486	rs2029401	G	A	0.586341	6.56886e-05	29.6593
Cheese intake || id:ukb-b-1489	5	142888276	-0.0105899	0.00225903	2.8e-06	451486	rs34205186	T	C	0.429912	5.49712e-05	24.82
Cheese intake || id:ukb-b-1489	5	31300815	-0.011219	0.0024357	4.1e-06	451486	rs2330698	A	G	0.300856	5.29497e-05	23.9072
Cheese intake || id:ukb-b-1489	5	43191033	-0.0113206	0.00239287	2.2e-06	451486	rs7730004	T	C	0.677618	5.59918e-05	25.2808
Cheese intake || id:ukb-b-1489	5	3667173	0.0180963	0.00369429	9.7e-07	451486	rs113811945	C	T	0.117076	6.77019e-05	30.5684
Cheese intake || id:ukb-b-1489	5	166109907	-0.0123644	0.00259671	1.9e-06	451486	rs59784053	G	A	0.247229	5.69034e-05	25.6924
Cheese intake || id:ukb-b-1489	5	153597288	-0.0124766	0.00227073	3.9e-08	451486	rs6873324	C	A	0.425802	7.61188e-05	34.369
Cheese intake || id:ukb-b-1489	5	67942681	0.0149178	0.00313691	2e-06	451486	rs40019	G	A	0.150718	5.69714e-05	25.7231
Cheese intake || id:ukb-b-1489	5	124247103	0.0175617	0.00382155	4.3e-06	451486	rs12653706	T	C	0.094444	5.27537e-05	23.8187
Cheese intake || id:ukb-b-1489	5	96206563	0.0162028	0.00306548	1.3e-07	451486	rs66468220	T	C	0.158571	7.0057e-05	31.6318
Cheese intake || id:ukb-b-1489	6	113217171	-0.0136524	0.00279903	1.1e-06	451486	rs2086504	C	A	0.203663	6.04585e-05	27.2977
Cheese intake || id:ukb-b-1489	6	136767530	0.0146264	0.00318877	4.5e-06	451486	rs1473677	A	G	0.854309	5.3254e-05	24.0446
Cheese intake || id:ukb-b-1489	6	56562047	-0.0142191	0.002633	6.7e-08	451486	rs4074103	C	G	0.235074	7.27107e-05	32.8301
Cheese intake || id:ukb-b-1489	6	19028788	0.0212756	0.00290699	2.5e-13	451486	rs975303	G	A	0.181313	0.000134382	60.6794
Cheese intake || id:ukb-b-1489	6	26145217	0.0141429	0.00273585	2.3e-07	451486	rs75499503	T	C	0.220139	6.86786e-05	31.0094
Cheese intake || id:ukb-b-1489	6	4478474	0.0141706	0.00250387	1.5e-08	451486	rs9504123	C	A	0.274743	8.00249e-05	36.1328
Cheese intake || id:ukb-b-1489	6	105445364	0.0136639	0.00281271	1.2e-06	451486	rs9377684	G	A	0.196152	5.8877e-05	26.5836
Cheese intake || id:ukb-b-1489	6	153498987	-0.0281161	0.00531531	1.2e-07	451486	rs78370515	T	C	0.050045	7.5163e-05	33.9374
Cheese intake || id:ukb-b-1489	6	62630863	0.0126363	0.00223591	1.6e-08	451486	rs1931805	C	T	0.500062	7.9838e-05	36.0485
Cheese intake || id:ukb-b-1489	6	50615935	0.0210969	0.00409906	2.7e-07	451486	rs141547796	A	G	0.082364	6.72783e-05	30.3771
Cheese intake || id:ukb-b-1489	6	16966052	0.0121911	0.00264214	3.9e-06	451486	rs72829857	G	A	0.234427	5.3347e-05	24.0866
Cheese intake || id:ukb-b-1489	6	29943970	0.0115691	0.0023259	6.6e-07	451486	rs2245959	A	G	0.357857	6.15135e-05	27.7741
Cheese intake || id:ukb-b-1489	6	121712292	-0.0187161	0.00388806	1.5e-06	451486	rs79398870	C	T	0.090813	5.78445e-05	26.1174
Cheese intake || id:ukb-b-1489	6	157313129	-0.0123081	0.00252837	1.1e-06	451486	rs17342130	G	A	0.267804	5.94096e-05	26.8241
Cheese intake || id:ukb-b-1489	6	165434818	0.0105486	0.00229199	4.2e-06	451486	rs376580	A	G	0.61077	5.29058e-05	23.8874
Cheese intake || id:ukb-b-1489	6	69149444	-0.0108654	0.00236851	4.5e-06	451486	rs11756671	A	C	0.340658	5.30336e-05	23.9451
Cheese intake || id:ukb-b-1489	7	70109813	-0.0111723	0.00229931	1.2e-06	451486	rs10269830	G	A	0.600491	5.98892e-05	27.0406
Cheese intake || id:ukb-b-1489	7	140144414	0.0151797	0.00249985	1.3e-09	451486	rs113367286	T	C	0.278467	9.25947e-05	41.8089
Cheese intake || id:ukb-b-1489	7	95551919	0.014384	0.00293452	9.5e-07	451486	rs1873036	T	C	0.176161	6.00539e-05	27.115
Cheese intake || id:ukb-b-1489	7	21057473	0.0111367	0.00242443	4.4e-06	451486	rs12666766	A	C	0.691679	5.28994e-05	23.8845
Cheese intake || id:ukb-b-1489	7	341167	-0.0225413	0.00417394	6.6e-08	451486	rs141707337	T	C	0.128581	0.000113865	51.4143
Cheese intake || id:ukb-b-1489	7	104576670	0.0113742	0.00245177	3.5e-06	451486	rs66905828	C	A	0.296309	5.39509e-05	24.3593
Cheese intake || id:ukb-b-1489	7	54411063	0.0127029	0.00241006	1.4e-07	451486	rs10499731	G	T	0.313589	6.94674e-05	31.3656
Cheese intake || id:ukb-b-1489	7	2203808	-0.0167006	0.00267855	4.5e-10	451486	rs34198643	T	C	0.224165	9.70133e-05	43.8042
Cheese intake || id:ukb-b-1489	7	67311876	-0.0125543	0.00251165	5.8e-07	451486	rs1032001	A	T	0.272198	6.24472e-05	28.1957
Cheese intake || id:ukb-b-1489	7	132526871	-0.0146166	0.00241153	1.4e-09	451486	rs9649582	T	A	0.317256	9.2553e-05	41.7901
Cheese intake || id:ukb-b-1489	7	115461436	-0.0137634	0.00239456	9e-09	451486	rs12672200	A	G	0.325794	8.3218e-05	37.5747
Cheese intake || id:ukb-b-1489	7	32360464	0.0112203	0.00236931	2.2e-06	451486	rs215629	C	G	0.662354	5.63107e-05	25.4248
Cheese intake || id:ukb-b-1489	7	39029399	-0.0115291	0.00249401	3.8e-06	451486	rs12670420	A	G	0.282472	5.38809e-05	24.3277
Cheese intake || id:ukb-b-1489	7	18158464	-0.0131277	0.00281208	3e-06	451486	rs4721694	G	T	0.199748	5.50955e-05	24.8761
Cheese intake || id:ukb-b-1489	8	42555090	0.0357381	0.00777371	4.3e-06	451486	rs78548855	T	G	0.02122	5.30546e-05	23.9546
Cheese intake || id:ukb-b-1489	8	9173358	-0.0185161	0.00225388	2.1e-16	451486	rs7012814	A	G	0.473966	0.000170958	77.1981
Cheese intake || id:ukb-b-1489	8	85910509	-0.0261614	0.00509251	2.8e-07	451486	rs150830434	T	G	0.054609	7.06688e-05	31.9081
Cheese intake || id:ukb-b-1489	8	22761463	0.0137032	0.00294123	3.2e-06	451486	rs17088737	C	T	0.175424	5.43242e-05	24.5279
Cheese intake || id:ukb-b-1489	8	142611971	-0.0119967	0.00236895	4.1e-07	451486	rs13266268	T	C	0.388708	6.83952e-05	30.8815
Cheese intake || id:ukb-b-1489	8	144246027	-0.0124974	0.00226925	3.6e-08	451486	rs7386207	T	C	0.563517	7.68323e-05	34.6912
Cheese intake || id:ukb-b-1489	9	88029000	0.0213573	0.0034399	5.3e-10	451486	rs3911016	G	T	0.120938	9.69851e-05	43.7915
Cheese intake || id:ukb-b-1489	9	109942883	-0.0112015	0.00226639	7.7e-07	451486	rs1519043	G	T	0.58115	6.10842e-05	27.5802
Cheese intake || id:ukb-b-1489	9	31833678	0.0710203	0.0155249	4.8e-06	451486	rs118054760	C	T	0.005792	5.80899e-05	26.2282
Cheese intake || id:ukb-b-1489	9	124640841	0.0129596	0.002293	1.6e-08	451486	rs4503172	T	C	0.608301	8.00358e-05	36.1378
Cheese intake || id:ukb-b-1489	9	34361732	-0.0193747	0.00416512	3.3e-06	451486	rs117371901	T	C	0.078278	5.41676e-05	24.4571
Cheese intake || id:ukb-b-1489	10	13547709	0.0120951	0.00254348	2e-06	451486	rs6602662	G	A	0.736646	5.67607e-05	25.628
Cheese intake || id:ukb-b-1489	10	107654922	0.0115863	0.00246282	2.5e-06	451486	rs35392738	C	A	0.292249	5.55332e-05	25.0738
Cheese intake || id:ukb-b-1489	10	106766879	0.0277726	0.00497824	2.4e-08	451486	rs73335955	C	T	0.05334	7.78951e-05	35.1711
Cheese intake || id:ukb-b-1489	10	104106200	0.0116829	0.00228756	3.3e-07	451486	rs72845670	C	T	0.392286	6.50779e-05	29.3835
Cheese intake || id:ukb-b-1489	10	55566406	-0.0110237	0.0024057	4.6e-06	451486	rs17704703	G	T	0.313535	5.23105e-05	23.6186
Cheese intake || id:ukb-b-1489	10	63682387	-0.0221467	0.004035	4.1e-08	451486	rs1806771	G	T	0.087876	7.86271e-05	35.5017
Cheese intake || id:ukb-b-1489	10	73953646	0.0283853	0.00607897	3e-06	451486	rs78898535	A	G	0.038384	5.94797e-05	26.8557
Cheese intake || id:ukb-b-1489	11	134535457	0.0131085	0.00280663	3e-06	451486	rs34453616	G	C	0.198148	5.46034e-05	24.6539
Cheese intake || id:ukb-b-1489	11	57401183	-0.0121275	0.00225354	7.4e-08	451486	rs1647396	A	G	0.538881	7.30934e-05	33.0029
Cheese intake || id:ukb-b-1489	11	110033860	-0.0112308	0.00224025	5.4e-07	451486	rs11213287	C	T	0.472852	6.28795e-05	28.3909
Cheese intake || id:ukb-b-1489	11	124942269	0.0325373	0.00492718	4e-11	451486	rs73024305	C	G	0.054789	0.000109652	49.5114
Cheese intake || id:ukb-b-1489	11	65577516	-0.0184695	0.00283438	7.2e-11	451486	rs10896050	T	G	0.193171	0.000106332	48.0123
Cheese intake || id:ukb-b-1489	11	7946480	0.0165432	0.00271432	1.1e-09	451486	rs67238148	T	G	0.217471	9.31474e-05	42.0585
Cheese intake || id:ukb-b-1489	11	11573407	0.018139	0.00394827	4.3e-06	451486	rs4282974	T	C	0.908241	5.48411e-05	24.7613
Cheese intake || id:ukb-b-1489	11	63874943	0.0137941	0.00267988	2.6e-07	451486	rs683996	T	C	0.223693	6.6085e-05	29.8383
Cheese intake || id:ukb-b-1489	11	43633645	0.0159029	0.00227272	2.6e-12	451486	rs7936836	A	C	0.417538	0.000123012	55.5446
Cheese intake || id:ukb-b-1489	11	30089136	0.0520562	0.0109535	2e-06	451486	rs145345105	A	G	0.011357	6.08524e-05	27.4756
Cheese intake || id:ukb-b-1489	11	105826990	-0.0103925	0.00224643	3.7e-06	451486	rs678349	T	C	0.540435	5.36489e-05	24.2229
Cheese intake || id:ukb-b-1489	11	77270442	-0.0202975	0.00404646	5.3e-07	451486	rs150702313	A	G	0.083496	6.30544e-05	28.4698
Cheese intake || id:ukb-b-1489	11	95490754	0.0116768	0.00236233	7.7e-07	451486	rs17207890	A	G	0.344241	6.1558e-05	27.7942
Cheese intake || id:ukb-b-1489	11	131841878	-0.013295	0.00281607	2.3e-06	451486	rs9735764	G	A	0.203172	5.72315e-05	25.8406
Cheese intake || id:ukb-b-1489	11	116671823	0.0173807	0.00357388	1.2e-06	451486	rs9667814	G	C	0.887781	6.01917e-05	27.1772
Cheese intake || id:ukb-b-1489	11	89943676	-0.0160712	0.00281988	1.2e-08	451486	rs12786959	T	A	0.196267	8.14865e-05	36.7929
Cheese intake || id:ukb-b-1489	11	47466790	-0.0122974	0.00238044	2.4e-07	451486	rs7925389	T	A	0.326518	6.65104e-05	30.0304
Cheese intake || id:ukb-b-1489	12	120694815	0.0270236	0.00533031	4e-07	451486	rs71454634	T	C	0.046662	6.49721e-05	29.3358
Cheese intake || id:ukb-b-1489	12	22322789	-0.013175	0.00230588	1.1e-08	451486	rs7298331	C	A	0.604531	8.2997e-05	37.4749
Cheese intake || id:ukb-b-1489	12	24174817	0.0130693	0.00275153	2e-06	451486	rs17481439	A	G	0.210179	5.67091e-05	25.6047
Cheese intake || id:ukb-b-1489	12	371786	-0.0142421	0.00255161	2.4e-08	451486	rs524468	G	A	0.260633	7.81749e-05	35.2975
Cheese intake || id:ukb-b-1489	12	34502643	-0.0307173	0.006683	4.3e-06	451486	rs75083733	G	C	0.031936	5.83419e-05	26.342
Cheese intake || id:ukb-b-1489	12	49927148	0.0187942	0.00297985	2.8e-10	451486	rs12296440	A	G	0.169681	9.95304e-05	44.9409
Cheese intake || id:ukb-b-1489	12	107291383	-0.0128634	0.00226242	1.3e-08	451486	rs1024853	G	C	0.437902	8.14574e-05	36.7797
Cheese intake || id:ukb-b-1489	12	123593485	0.0145626	0.00280252	2e-07	451486	rs7299943	A	T	0.19929	6.76813e-05	30.5591
Cheese intake || id:ukb-b-1489	12	121456616	0.0145932	0.00257996	1.5e-08	451486	rs61953351	T	G	0.250366	7.99384e-05	36.0938
Cheese intake || id:ukb-b-1489	12	88303151	0.0119837	0.00237606	4.6e-07	451486	rs11104660	A	G	0.664864	6.39979e-05	28.8959
Cheese intake || id:ukb-b-1489	12	51236501	0.0124885	0.00268299	3.2e-06	451486	rs829120	C	G	0.776001	5.42199e-05	24.4808
Cheese intake || id:ukb-b-1489	12	79592680	0.0120547	0.00225894	9.5e-08	451486	rs6539284	C	T	0.428819	7.11853e-05	32.1413
Cheese intake || id:ukb-b-1489	13	60073056	-0.014079	0.00307151	4.6e-06	451486	rs4886168	C	T	0.161443	5.36692e-05	24.2321
Cheese intake || id:ukb-b-1489	13	100561834	-0.0366703	0.00682041	7.6e-08	451486	rs1886032	C	T	0.027912	7.29719e-05	32.948
Cheese intake || id:ukb-b-1489	13	58715219	0.015728	0.00229156	6.7e-12	451486	rs1073242	A	G	0.553825	0.000122252	55.2014
Cheese intake || id:ukb-b-1489	13	89816082	-0.0176745	0.0032085	3.6e-08	451486	rs11620149	C	T	0.143308	7.67042e-05	34.6334
Cheese intake || id:ukb-b-1489	14	68674793	0.0112404	0.00233333	1.5e-06	451486	rs1536456	G	A	0.642372	5.80513e-05	26.2107
Cheese intake || id:ukb-b-1489	14	74972008	0.0114933	0.00245981	3e-06	451486	rs10146812	T	A	0.30014	5.54951e-05	25.0565
Cheese intake || id:ukb-b-1489	14	80038474	0.0106082	0.00232212	4.9e-06	451486	rs221418	G	T	0.368889	5.2398e-05	23.6581
Cheese intake || id:ukb-b-1489	14	30122409	-0.0128806	0.00228956	1.8e-08	451486	rs17115145	T	C	0.401282	7.97213e-05	35.9957
Cheese intake || id:ukb-b-1489	14	51615152	0.0116051	0.0024879	3.1e-06	451486	rs10138053	C	T	0.719171	5.44004e-05	24.5622
Cheese intake || id:ukb-b-1489	14	41134168	-0.0109543	0.00228632	1.7e-06	451486	rs35760956	G	A	0.404812	5.78238e-05	26.108
Cheese intake || id:ukb-b-1489	15	66809850	-0.023521	0.00457338	2.7e-07	451486	rs72752436	G	T	0.06689	6.90614e-05	31.1823
Cheese intake || id:ukb-b-1489	15	47711652	-0.0134431	0.00274173	9.4e-07	451486	rs281219	G	A	0.787849	6.04111e-05	27.2763
Cheese intake || id:ukb-b-1489	15	96957969	-0.0167091	0.00341151	9.7e-07	451486	rs35625885	G	A	0.124768	6.09765e-05	27.5316
Cheese intake || id:ukb-b-1489	15	68080886	0.0154088	0.00232683	3.5e-11	451486	rs4776970	T	A	0.357982	0.000109138	49.2794
Cheese intake || id:ukb-b-1489	15	83481880	0.0163794	0.00270974	1.5e-09	451486	rs35270670	G	A	0.217962	9.14607e-05	41.2968
Cheese intake || id:ukb-b-1489	15	41818917	-0.0117849	0.00235869	5.8e-07	451486	rs1473781	A	G	0.345669	6.2826e-05	28.3667
Cheese intake || id:ukb-b-1489	16	7744180	0.0197476	0.00340698	6.8e-09	451486	rs12447542	A	G	0.12558	8.56444e-05	38.6704
Cheese intake || id:ukb-b-1489	16	1252369	0.016654	0.00262279	2.2e-10	451486	rs61734410	T	C	0.255213	0.000105439	47.6091
Cheese intake || id:ukb-b-1489	16	8270531	0.0117243	0.00224143	1.7e-07	451486	rs8059277	C	T	0.533177	6.8427e-05	30.8958
Cheese intake || id:ukb-b-1489	16	28535834	-0.0139355	0.00229986	1.4e-09	451486	rs62034322	A	G	0.379848	9.1492e-05	41.311
Cheese intake || id:ukb-b-1489	16	89294381	-0.0188334	0.00362075	2e-07	451486	rs28415940	C	T	0.893535	6.74848e-05	30.4704
Cheese intake || id:ukb-b-1489	16	53456391	0.0121299	0.00238796	3.8e-07	451486	rs62048491	C	G	0.324384	6.44917e-05	29.1188
Cheese intake || id:ukb-b-1489	16	65157443	-0.0116458	0.00245893	2.2e-06	451486	rs6498981	G	A	0.709218	5.59392e-05	25.257
Cheese intake || id:ukb-b-1489	16	70358495	-0.0484087	0.00924504	1.6e-07	451486	rs61757207	G	A	0.014775	6.82244e-05	30.8043
Cheese intake || id:ukb-b-1489	16	71992817	0.0144554	0.00252205	9.9e-09	451486	rs71386942	A	C	0.268947	8.21686e-05	37.1008
Cheese intake || id:ukb-b-1489	16	68323115	-0.0132978	0.00250704	1.1e-07	451486	rs7185391	G	T	0.72481	7.05418e-05	31.8507
Cheese intake || id:ukb-b-1489	16	30918487	0.0138485	0.00229169	1.5e-09	451486	rs11649653	G	C	0.38208	9.0557e-05	40.8887
Cheese intake || id:ukb-b-1489	16	3411636	-0.0155401	0.00336605	3.9e-06	451486	rs117309393	G	A	0.126631	5.34165e-05	24.118
Cheese intake || id:ukb-b-1489	17	46675977	0.0199382	0.00324329	7.9e-10	451486	rs919109	C	G	0.138752	9.501e-05	42.8996
Cheese intake || id:ukb-b-1489	17	44794558	-0.0211557	0.00304376	3.6e-12	451486	rs12951057	G	C	0.165627	0.000123702	55.8563
Cheese intake || id:ukb-b-1489	17	61998469	0.0169937	0.00256857	3.7e-11	451486	rs2854175	A	C	0.257474	0.000110421	49.8587
Cheese intake || id:ukb-b-1489	18	40985651	0.0150954	0.00281146	7.9e-08	451486	rs614132	G	A	0.196345	7.19132e-05	32.47
Cheese intake || id:ukb-b-1489	18	21143739	0.0170282	0.00223594	2.6e-14	451486	rs2960578	G	T	0.496281	0.000144972	65.4619
Cheese intake || id:ukb-b-1489	18	44829435	0.0129646	0.00225868	9.5e-09	451486	rs1434511	T	C	0.455286	8.33683e-05	37.6426
Cheese intake || id:ukb-b-1489	18	58853324	-0.0116808	0.00243368	1.6e-06	451486	rs242643	G	A	0.303008	5.76311e-05	26.021
Cheese intake || id:ukb-b-1489	18	50894725	-0.010958	0.0022372	9.7e-07	451486	rs62098037	T	C	0.524829	5.98908e-05	27.0414
Cheese intake || id:ukb-b-1489	18	77579773	-0.0124774	0.00268068	3.2e-06	451486	rs7236339	A	G	0.227742	5.47626e-05	24.7258
Cheese intake || id:ukb-b-1489	19	45392254	-0.0151772	0.00298047	3.5e-07	451486	rs6857	T	C	0.170113	6.50384e-05	29.3657
Cheese intake || id:ukb-b-1489	19	32200518	0.0144635	0.00294287	8.9e-07	451486	rs11669334	T	G	0.180244	6.1819e-05	27.912
Cheese intake || id:ukb-b-1489	19	4582702	-0.0108991	0.00233706	3.1e-06	451486	rs7259537	T	C	0.364035	5.50032e-05	24.8344
Cheese intake || id:ukb-b-1489	20	35528475	-0.0202495	0.00241026	4.4e-17	451486	rs1291145	C	T	0.685848	0.000176696	79.7894
Cheese intake || id:ukb-b-1489	20	61443660	-0.0127209	0.00255038	6.1e-07	451486	rs3204347	A	G	0.260676	6.23737e-05	28.1625
Cheese intake || id:ukb-b-1489	20	18958756	0.0394721	0.00840003	2.6e-06	451486	rs77837876	C	T	0.019681	6.01208e-05	27.1452
Cheese intake || id:ukb-b-1489	20	51296552	0.013226	0.00239492	3.3e-08	451486	rs6126641	A	G	0.336196	7.80763e-05	35.253
Cheese intake || id:ukb-b-1489	20	40025314	0.0140364	0.00269662	1.9e-07	451486	rs34423638	G	A	0.223112	6.83003e-05	30.8386
Cheese intake || id:ukb-b-1489	20	62859179	0.0155763	0.00333543	3e-06	451486	rs6089798	G	A	0.128796	5.44479e-05	24.5837
Cheese intake || id:ukb-b-1489	21	31646807	-0.0102578	0.00223801	4.6e-06	451486	rs2832747	T	C	0.469081	5.241e-05	23.6635
Cheese intake || id:ukb-b-1489	21	18235587	0.0111138	0.00231411	1.6e-06	451486	rs2824098	G	A	0.624689	5.79176e-05	26.1504
Cheese intake || id:ukb-b-1489	21	47145374	-0.0148748	0.00288659	2.6e-07	451486	rs2838986	G	A	0.816204	6.63846e-05	29.9736
Cheese intake || id:ukb-b-1489	22	31175525	-0.014019	0.00277121	4.2e-07	451486	rs136309	A	C	0.205461	6.41665e-05	28.972
Cheese intake || id:ukb-b-1489	22	41992169	0.0247617	0.00364674	1.1e-11	451486	rs62236533	A	G	0.108791	0.000118895	53.6856
Dried fruit intake || id:ukb-b-15321	5	180254132	0.0759769	0.0155787	1.1e-06	64949	rs143104515	C	A	0.015482	0.000175972	11.4309
Dried fruit intake || id:ukb-b-15321	9	73437701	0.0498613	0.0109086	4.9e-06	64949	rs190615711	A	G	0.033719	0.000162008	10.5236
Broccoli intake || id:ukb-b-15601	1	34679211	-0.124043	0.0263865	2.6e-06	64949	rs113230204	A	G	0.01173	0.000356737	23.1773
Broccoli intake || id:ukb-b-15601	1	159430327	0.0322451	0.00626329	2.6e-07	64949	rs7540542	T	G	0.276034	0.000415564	27.0009
Broccoli intake || id:ukb-b-15601	4	109568463	0.0352456	0.00726998	1.2e-06	64949	rs56120169	A	G	0.179229	0.000365485	23.7459
Broccoli intake || id:ukb-b-15601	7	571993	0.0465674	0.0100608	3.7e-06	64949	rs150551823	T	C	0.097223	0.000380665	24.7325
Broccoli intake || id:ukb-b-15601	9	12039017	-0.0273845	0.00556597	8.7e-07	64949	rs2382312	T	C	0.529677	0.000373634	24.2755
Broccoli intake || id:ukb-b-15601	9	117294375	-0.0345097	0.00737076	2.8e-06	64949	rs10982277	A	T	0.180293	0.000352006	22.8698
Broccoli intake || id:ukb-b-15601	9	75189563	0.0366194	0.00735944	6.5e-07	64949	rs12002520	T	A	0.173225	0.000384105	24.9561
Broccoli intake || id:ukb-b-15601	12	132332237	0.0563499	0.0105613	9.5e-08	64949	rs11613757	T	C	0.074366	0.00043715	28.404
Mashed potato intake || id:ukb-b-15710	1	11966421	0.109145	0.0238224	4.6e-06	64949	rs75687336	A	G	0.012546	0.000295162	19.1755
Mashed potato intake || id:ukb-b-15710	2	128426813	0.0976634	0.0212744	4.4e-06	64949	rs79733344	A	G	0.013859	0.000260714	16.937
Mashed potato intake || id:ukb-b-15710	2	159951709	-0.0581927	0.0123924	2.7e-06	64949	rs264633	T	C	0.039151	0.00025478	16.5514
Mashed potato intake || id:ukb-b-15710	4	88244209	0.0883046	0.0190163	3.4e-06	64949	rs115597995	G	A	0.016097	0.000246998	16.0458
Mashed potato intake || id:ukb-b-15710	8	79557237	0.0470654	0.0100223	2.7e-06	64949	rs7011565	G	C	0.062779	0.000260669	16.9341
Mashed potato intake || id:ukb-b-15710	8	129110137	0.0649008	0.0129099	5e-07	64949	rs75963460	T	C	0.036595	0.000297003	19.2952
Mashed potato intake || id:ukb-b-15710	11	12330050	0.0225783	0.00486358	3.4e-06	64949	rs4756830	G	C	0.582705	0.000247916	16.1054
Mashed potato intake || id:ukb-b-15710	11	75943563	-0.0478789	0.0103563	3.8e-06	64949	rs55768233	A	G	0.060677	0.000261311	16.9758
Mashed potato intake || id:ukb-b-15710	16	29188763	0.0985519	0.0194077	3.8e-07	64949	rs140474542	A	G	0.01923	0.000366359	23.8026
Mashed potato intake || id:ukb-b-15710	18	4002625	-0.0237619	0.00516004	4.1e-06	64949	rs58215605	G	A	0.338611	0.000252901	16.4293
Mashed potato intake || id:ukb-b-15710	21	43483356	-0.0330732	0.00705002	2.7e-06	64949	rs57664184	A	G	0.134596	0.00025482	16.554
Cereal intake || id:ukb-b-15926	1	228565208	-0.0225802	0.00455172	7e-07	441640	rs55755045	T	C	0.040283	3.94231e-05	17.4114
Cereal intake || id:ukb-b-15926	1	177308311	0.0082386	0.00178895	4.1e-06	441640	rs35640420	C	G	0.483027	3.38982e-05	14.9712
Cereal intake || id:ukb-b-15926	1	197599030	0.0108758	0.00215579	4.5e-07	441640	rs10737693	C	T	0.781287	4.04238e-05	17.8534
Cereal intake || id:ukb-b-15926	1	44248272	0.0116473	0.00193279	1.7e-09	441640	rs12354267	C	T	0.309145	5.79468e-05	25.593
Cereal intake || id:ukb-b-15926	1	27284913	0.0288423	0.00589679	1e-06	441640	rs79598313	T	C	0.023403	3.80257e-05	16.7942
Cereal intake || id:ukb-b-15926	1	99510445	-0.0153599	0.00306344	5.3e-07	441640	rs56246631	A	G	0.093373	3.99445e-05	17.6417
Cereal intake || id:ukb-b-15926	1	114628032	0.0148251	0.00321885	4.1e-06	441640	rs79725647	C	T	0.08632	3.46682e-05	15.3113
Cereal intake || id:ukb-b-15926	1	225650626	0.00984441	0.00196427	5.4e-07	441640	rs10799311	A	G	0.708818	4.00045e-05	17.6682
Cereal intake || id:ukb-b-15926	1	240225383	0.00887171	0.00181557	1e-06	441640	rs6429176	G	A	0.593354	3.79818e-05	16.7748
Cereal intake || id:ukb-b-15926	1	150635374	-0.00911194	0.00181431	5.1e-07	441640	rs72702504	C	G	0.404574	4.00016e-05	17.6669
Cereal intake || id:ukb-b-15926	1	79382535	0.00833567	0.00178578	3e-06	441640	rs977915	T	C	0.523768	3.46632e-05	15.3091
Cereal intake || id:ukb-b-15926	1	32197257	-0.0115739	0.00236254	9.6e-07	441640	rs3766823	A	G	0.171987	3.81524e-05	16.8502
Cereal intake || id:ukb-b-15926	1	210606369	0.00973731	0.00179068	5.4e-08	441640	rs11119497	A	G	0.454723	4.70189e-05	20.7663
Cereal intake || id:ukb-b-15926	1	77775853	-0.00996522	0.00188546	1.3e-07	441640	rs9439799	C	T	0.337131	4.43844e-05	19.6027
Cereal intake || id:ukb-b-15926	1	113097633	0.0140866	0.0022053	1.7e-10	441640	rs10857964	C	T	0.205117	6.47064e-05	28.5787
Cereal intake || id:ukb-b-15926	1	66530055	0.017664	0.00327322	6.8e-08	441640	rs1500962	A	C	0.080983	4.64436e-05	20.5122
Cereal intake || id:ukb-b-15926	1	96467373	-0.00864907	0.00181425	1.9e-06	441640	rs616243	T	C	0.407879	3.61335e-05	15.9585
Cereal intake || id:ukb-b-15926	1	150354276	0.00988328	0.00185097	9.3e-08	441640	rs834233	A	G	0.361396	4.50866e-05	19.9128
Cereal intake || id:ukb-b-15926	1	153797015	-0.0121483	0.0020189	1.8e-09	441640	rs112780312	A	G	0.274969	5.88439e-05	25.9892
Cereal intake || id:ukb-b-15926	2	226966172	-0.03136	0.00646336	1.2e-06	441640	rs141612194	G	A	0.020752	3.99701e-05	17.653
Cereal intake || id:ukb-b-15926	2	60204427	-0.013728	0.00206041	2.7e-11	441640	rs6545770	T	A	0.748101	7.10283e-05	31.371
Cereal intake || id:ukb-b-15926	2	79634004	-0.0101948	0.00198597	2.8e-07	441640	rs1376619	T	A	0.278611	4.17787e-05	18.4518
Cereal intake || id:ukb-b-15926	2	146146452	-0.00962671	0.0017821	6.6e-08	441640	rs34338764	T	A	0.480583	4.62669e-05	20.4342
Cereal intake || id:ukb-b-15926	2	22564293	-0.00877134	0.00183715	1.8e-06	441640	rs2339515	T	G	0.380297	3.62634e-05	16.0159
Cereal intake || id:ukb-b-15926	2	183470617	-0.00827572	0.00179304	3.9e-06	441640	rs10931025	T	C	0.439488	3.37422e-05	14.9023
Cereal intake || id:ukb-b-15926	2	162101261	-0.00890958	0.00184556	1.4e-06	441640	rs11678980	A	G	0.461578	3.94559e-05	17.4259
Cereal intake || id:ukb-b-15926	2	136608646	0.0114	0.00201241	1.5e-08	441640	rs4988235	A	G	0.736893	5.03937e-05	22.2569
Cereal intake || id:ukb-b-15926	2	51273591	-0.0255556	0.00511457	5.8e-07	441640	rs17515422	T	A	0.032851	4.14996e-05	18.3286
Cereal intake || id:ukb-b-15926	2	212587885	0.00965066	0.0018609	2.1e-07	441640	rs34227840	C	T	0.361331	4.29858e-05	18.985
Cereal intake || id:ukb-b-15926	2	199497285	-0.00845957	0.00179982	2.6e-06	441640	rs1455349	G	A	0.462608	3.5582e-05	15.7149
Cereal intake || id:ukb-b-15926	2	239059902	-0.00968506	0.00210367	4.1e-06	441640	rs7588480	C	T	0.762765	3.39472e-05	14.9929
Cereal intake || id:ukb-b-15926	2	24451534	-0.0103444	0.00199799	2.2e-07	441640	rs55860688	C	T	0.273956	4.25681e-05	18.8005
Cereal intake || id:ukb-b-15926	2	45189441	-0.0121653	0.00180474	1.6e-11	441640	rs184643	A	G	0.56672	7.26796e-05	32.1004
Cereal intake || id:ukb-b-15926	2	2294426	0.00937718	0.00188628	6.7e-07	441640	rs10190125	A	G	0.349724	3.99943e-05	17.6637
Cereal intake || id:ukb-b-15926	2	65781598	0.0350638	0.00687931	3.5e-07	441640	rs62139606	C	T	0.017218	4.16091e-05	18.3769
Cereal intake || id:ukb-b-15926	2	171635393	0.00898671	0.00190724	2.5e-06	441640	rs9973711	T	C	0.324272	3.53926e-05	15.6313
Cereal intake || id:ukb-b-15926	2	215405743	0.00818009	0.00178601	4.6e-06	441640	rs7580517	A	T	0.517063	3.3418e-05	14.7591
Cereal intake || id:ukb-b-15926	2	35035364	-0.00861254	0.00185123	3.3e-06	441640	rs396370	T	C	0.384115	3.50957e-05	15.5001
Cereal intake || id:ukb-b-15926	2	35436262	0.00967425	0.00180194	7.9e-08	441640	rs9308964	T	C	0.564909	4.60069e-05	20.3193
Cereal intake || id:ukb-b-15926	3	155744689	-0.0135645	0.00294048	4e-06	441640	rs9866512	C	T	0.102055	3.37226e-05	14.8937
Cereal intake || id:ukb-b-15926	3	25110415	-0.016951	0.00181499	9.7e-21	441640	rs7619139	A	T	0.588533	0.000139164	61.4686
Cereal intake || id:ukb-b-15926	3	165903730	0.00981375	0.00209243	2.7e-06	441640	rs17662627	C	G	0.241635	3.5297e-05	15.5891
Cereal intake || id:ukb-b-15926	3	141140968	0.0119674	0.00180031	3e-11	441640	rs9846396	T	C	0.441556	7.06309e-05	31.1955
Cereal intake || id:ukb-b-15926	3	81888255	-0.00875691	0.00186455	2.6e-06	441640	rs2873054	C	A	0.352902	3.50232e-05	15.4681
Cereal intake || id:ukb-b-15926	3	190525380	-0.00907693	0.00185163	9.5e-07	441640	rs9870005	G	A	0.362088	3.80612e-05	16.8099
Cereal intake || id:ukb-b-15926	3	35775115	0.0105252	0.00184665	1.2e-08	441640	rs67723420	A	T	0.376335	5.20016e-05	22.9671
Cereal intake || id:ukb-b-15926	3	94075026	0.00856457	0.00182114	2.6e-06	441640	rs13066686	A	C	0.406224	3.53858e-05	15.6283
Cereal intake || id:ukb-b-15926	3	50420554	0.0111796	0.00233912	1.8e-06	441640	rs2236950	A	C	0.175879	3.62316e-05	16.0018
Cereal intake || id:ukb-b-15926	3	108311784	0.0205644	0.00419623	9.6e-07	441640	rs11922147	C	T	0.048682	3.91702e-05	17.2997
Cereal intake || id:ukb-b-15926	4	57794660	0.0100523	0.00204865	9.3e-07	441640	rs2412770	T	C	0.252649	3.81595e-05	16.8533
Cereal intake || id:ukb-b-15926	4	140892872	-0.00930843	0.00190863	1.1e-06	441640	rs1397440	C	T	0.674595	3.80408e-05	16.8009
Cereal intake || id:ukb-b-15926	4	93465297	-0.0115334	0.00181501	2.1e-10	441640	rs11097340	T	C	0.399592	6.38275e-05	28.1905
Cereal intake || id:ukb-b-15926	4	28208849	-0.00908971	0.00178368	3.5e-07	441640	rs7656184	G	A	0.507466	4.13022e-05	18.2414
Cereal intake || id:ukb-b-15926	4	77128253	-0.0127821	0.00248167	2.6e-07	441640	rs72655538	C	G	0.153007	4.23473e-05	18.703
Cereal intake || id:ukb-b-15926	4	42120509	-0.0100572	0.00204248	8.5e-07	441640	rs2880666	G	A	0.260127	3.89338e-05	17.1953
Cereal intake || id:ukb-b-15926	4	39414993	-0.0126647	0.00183426	5e-12	441640	rs11940694	G	A	0.604068	7.67231e-05	33.8864
Cereal intake || id:ukb-b-15926	4	123009766	-0.0114779	0.00207131	3e-08	441640	rs3115230	A	C	0.752001	4.91386e-05	21.7026
Cereal intake || id:ukb-b-15926	4	102346073	0.00993403	0.00196396	4.2e-07	441640	rs2433300	T	C	0.711055	4.05508e-05	17.9095
Cereal intake || id:ukb-b-15926	5	149797863	-0.0172683	0.00375776	4.3e-06	441640	rs2569098	C	T	0.060942	3.41302e-05	15.0737
Cereal intake || id:ukb-b-15926	5	59650336	-0.0181581	0.00322812	1.9e-08	441640	rs79642906	A	G	0.083314	5.03627e-05	22.2432
Cereal intake || id:ukb-b-15926	5	12655634	-0.025416	0.00555086	4.7e-06	441640	rs73043802	A	G	0.026448	3.32657e-05	14.6919
Cereal intake || id:ukb-b-15926	5	122335174	0.00966731	0.00187295	2.4e-07	441640	rs62377431	C	T	0.358464	4.29841e-05	18.9842
Cereal intake || id:ukb-b-15926	5	12715834	0.0425586	0.00911703	3e-06	441640	rs138306181	T	C	0.01099	3.93734e-05	17.3895
Cereal intake || id:ukb-b-15926	5	87469663	0.0200293	0.00289378	4.5e-12	441640	rs10057775	C	T	0.893563	7.63096e-05	33.7038
Cereal intake || id:ukb-b-15926	5	49900904	-0.0108967	0.00219899	7.2e-07	441640	rs72753733	G	A	0.216557	4.02902e-05	17.7944
Cereal intake || id:ukb-b-15926	5	45119647	0.0125954	0.00235837	9.3e-08	441640	rs12523398	A	T	0.174463	4.56976e-05	20.1827
Cereal intake || id:ukb-b-15926	5	166674933	-0.0119211	0.00236484	4.6e-07	441640	rs1158065	A	C	0.171573	4.03986e-05	17.8423
Cereal intake || id:ukb-b-15926	5	137763798	0.0137916	0.00299285	4.1e-06	441640	rs17599026	T	C	0.098076	3.36505e-05	14.8619
Cereal intake || id:ukb-b-15926	5	106901629	-0.00854971	0.00178744	1.7e-06	441640	rs164972	T	A	0.478244	3.64796e-05	16.1114
Cereal intake || id:ukb-b-15926	6	125170409	-0.0113368	0.00181017	3.8e-10	441640	rs1853931	A	G	0.531294	6.40098e-05	28.271
Cereal intake || id:ukb-b-15926	6	9261654	-0.00958278	0.00180119	1e-07	441640	rs9366380	G	C	0.556442	4.53298e-05	20.0202
Cereal intake || id:ukb-b-15926	6	116312893	-0.0100303	0.00185413	6.3e-08	441640	rs9488822	T	A	0.36808	4.68018e-05	20.6704
Cereal intake || id:ukb-b-15926	6	50789176	0.00990084	0.00178933	3.1e-08	441640	rs2817377	A	G	0.537948	4.8731e-05	21.5225
Cereal intake || id:ukb-b-15926	6	19721681	0.0137325	0.00210976	7.6e-11	441640	rs6918737	A	T	0.234488	6.77021e-05	29.9018
Cereal intake || id:ukb-b-15926	6	142855375	0.0242871	0.00462115	1.5e-07	441640	rs78970535	A	C	0.042195	4.76782e-05	21.0575
Cereal intake || id:ukb-b-15926	6	30467120	-0.00991553	0.00191141	2.1e-07	441640	rs56393452	A	C	0.603263	4.70621e-05	20.7854
Cereal intake || id:ukb-b-15926	6	70121861	0.00836595	0.00179017	3e-06	441640	rs9354833	C	T	0.544005	3.47235e-05	15.3357
Cereal intake || id:ukb-b-15926	6	98310484	0.0175265	0.00179165	1.3e-22	441640	rs9374896	T	C	0.466274	0.00015289	67.5325
Cereal intake || id:ukb-b-15926	6	88197928	-0.0152819	0.00306132	6e-07	441640	rs75775827	A	G	0.093684	3.96579e-05	17.5151
Cereal intake || id:ukb-b-15926	6	51258579	0.0181793	0.00210238	5.3e-18	441640	rs2504706	C	T	0.234682	0.000118715	52.4353
Cereal intake || id:ukb-b-15926	6	129439669	-0.0109747	0.00201719	5.3e-08	441640	rs2494936	T	A	0.732552	4.71947e-05	20.844
Cereal intake || id:ukb-b-15926	7	117505487	-0.00824277	0.00178947	4.1e-06	441640	rs7796203	A	G	0.543372	3.3716e-05	14.8908
Cereal intake || id:ukb-b-15926	7	73025975	0.0170117	0.0026602	1.6e-10	441640	rs13234131	G	A	0.128369	6.47617e-05	28.6031
Cereal intake || id:ukb-b-15926	7	115104563	0.00932655	0.00179111	1.9e-07	441640	rs4730682	C	T	0.493001	4.34837e-05	19.2049
Cereal intake || id:ukb-b-15926	7	91479659	-0.016184	0.00353669	4.7e-06	441640	rs17732534	G	T	0.07264	3.52879e-05	15.585
Cereal intake || id:ukb-b-15926	7	102102343	0.0157564	0.00326884	1.4e-06	441640	rs11764446	C	T	0.918863	3.70181e-05	16.3492
Cereal intake || id:ukb-b-15926	7	78120735	-0.00851048	0.00179265	2.1e-06	441640	rs10260232	T	C	0.504308	3.62114e-05	15.9929
Cereal intake || id:ukb-b-15926	7	1989976	0.0127309	0.00225709	1.7e-08	441640	rs62442924	T	C	0.194276	5.07404e-05	22.41
Cereal intake || id:ukb-b-15926	7	17284577	-0.0109143	0.00184697	3.4e-09	441640	rs4410790	C	T	0.630668	5.54932e-05	24.5093
Cereal intake || id:ukb-b-15926	7	133770621	0.0104352	0.00207107	4.7e-07	441640	rs62462533	A	G	0.245666	4.0359e-05	17.8248
Cereal intake || id:ukb-b-15926	8	91881334	-0.0091346	0.00195749	3.1e-06	441640	rs1604918	G	T	0.296206	3.47895e-05	15.3649
Cereal intake || id:ukb-b-15926	8	30852826	0.0105809	0.00194488	5.3e-08	441640	rs2725370	C	T	0.696241	4.73548e-05	20.9147
Cereal intake || id:ukb-b-15926	8	64391730	-0.0128656	0.00210523	9.9e-10	441640	rs4739095	A	G	0.765732	5.93854e-05	26.2284
Cereal intake || id:ukb-b-15926	8	31169385	-0.00850525	0.00178895	2e-06	441640	rs11780710	T	G	0.511341	3.6151e-05	15.9662
Cereal intake || id:ukb-b-15926	8	57387368	0.0110473	0.00205271	7.4e-08	441640	rs2582404	T	C	0.745216	4.63443e-05	20.4684
Cereal intake || id:ukb-b-15926	8	76758514	0.0102465	0.0018288	2.1e-08	441640	rs2927238	G	T	0.613181	4.98055e-05	21.9971
Cereal intake || id:ukb-b-15926	8	143626485	-0.0089447	0.00183959	1.2e-06	441640	rs13265333	C	G	0.39821	3.83459e-05	16.9356
Cereal intake || id:ukb-b-15926	8	104365623	-0.00865465	0.00182281	2.1e-06	441640	rs844137	T	C	0.450385	3.70827e-05	16.3777
Cereal intake || id:ukb-b-15926	8	116521566	-0.00890407	0.00179164	6.7e-07	441640	rs10093834	A	T	0.546712	3.92952e-05	17.355
Cereal intake || id:ukb-b-15926	8	9183358	0.0178679	0.0030947	7.8e-09	441640	rs9987289	G	A	0.908767	5.29397e-05	23.3814
Cereal intake || id:ukb-b-15926	9	35742002	0.0252283	0.00502613	5.2e-07	441640	rs186852039	T	C	0.03239	3.98949e-05	17.6198
Cereal intake || id:ukb-b-15926	9	110038538	0.00926488	0.00197163	2.6e-06	441640	rs2005143	C	T	0.287579	3.51725e-05	15.5341
Cereal intake || id:ukb-b-15926	9	15328258	-0.00992917	0.00205256	1.3e-06	441640	rs1215171	C	G	0.254526	3.74128e-05	16.5235
Cereal intake || id:ukb-b-15926	9	28974908	0.00980587	0.00196591	6.1e-07	441640	rs10812904	G	A	0.711327	3.94891e-05	17.4406
Cereal intake || id:ukb-b-15926	9	134910165	0.0107379	0.00223306	1.5e-06	441640	rs4526484	C	A	0.797994	3.71734e-05	16.4178
Cereal intake || id:ukb-b-15926	9	86752641	-0.0123289	0.00190573	9.8e-11	441640	rs2799849	T	C	0.678123	6.63555e-05	29.3071
Cereal intake || id:ukb-b-15926	9	128528978	-0.0162685	0.00252002	1.1e-10	441640	rs7040561	A	T	0.850635	6.72538e-05	29.7039
Cereal intake || id:ukb-b-15926	9	86549939	0.00823631	0.00178216	3.8e-06	441640	rs10124390	A	C	0.505606	3.39141e-05	14.9783
Cereal intake || id:ukb-b-15926	9	136149500	-0.0100854	0.00191155	1.3e-07	441640	rs529565	C	T	0.317956	4.4116e-05	19.4841
Cereal intake || id:ukb-b-15926	9	9840211	0.0237396	0.00516233	4.3e-06	441640	rs10122671	T	C	0.031145	3.40114e-05	15.0212
Cereal intake || id:ukb-b-15926	9	11018582	0.00989008	0.00186529	1.1e-07	441640	rs10809287	T	C	0.64428	4.48345e-05	19.8015
Cereal intake || id:ukb-b-15926	10	102626510	0.0095246	0.001944	9.6e-07	441640	rs61873510	T	G	0.327992	3.99909e-05	17.6622
Cereal intake || id:ukb-b-15926	10	107777742	0.0086553	0.00183094	2.3e-06	441640	rs4917456	G	A	0.559476	3.69271e-05	16.309
Cereal intake || id:ukb-b-15926	10	13533053	0.00861057	0.00181668	2.1e-06	441640	rs11258417	T	C	0.403267	3.56834e-05	15.7597
Cereal intake || id:ukb-b-15926	10	131678286	0.00903106	0.0018367	8.8e-07	441640	rs10829656	G	C	0.624084	3.82685e-05	16.9015
Cereal intake || id:ukb-b-15926	10	2291059	0.0161693	0.00322908	5.5e-07	441640	rs12414768	G	A	0.083638	4.00759e-05	17.6997
Cereal intake || id:ukb-b-15926	10	75524759	0.0103258	0.0020089	2.7e-07	441640	rs12413039	G	C	0.267667	4.18004e-05	18.4614
Cereal intake || id:ukb-b-15926	10	10203159	-0.0145591	0.00316984	4.4e-06	441640	rs149604870	T	C	0.088371	3.41529e-05	15.0837
Cereal intake || id:ukb-b-15926	10	32616346	-0.0126398	0.00237612	1e-07	441640	rs78959390	T	C	0.169291	4.49359e-05	19.8463
Cereal intake || id:ukb-b-15926	10	114890672	0.0332118	0.00685058	1.2e-06	441640	rs141407081	T	C	0.018798	4.06897e-05	17.9709
Cereal intake || id:ukb-b-15926	11	28742220	0.0116885	0.00193366	1.5e-09	441640	rs491711	C	A	0.311975	5.86505e-05	25.9038
Cereal intake || id:ukb-b-15926	11	121553314	-0.0108269	0.00179076	1.5e-09	441640	rs627185	G	C	0.544427	5.81481e-05	25.6819
Cereal intake || id:ukb-b-15926	11	99337450	-0.0085937	0.001802	1.9e-06	441640	rs2656195	G	T	0.56683	3.62662e-05	16.0171
Cereal intake || id:ukb-b-15926	11	33887542	-0.0107522	0.00228248	2.5e-06	441640	rs4007	A	T	0.192504	3.59422e-05	15.874
Cereal intake || id:ukb-b-15926	11	40966859	0.0107836	0.00179687	2e-09	441640	rs10837531	G	C	0.455002	5.76721e-05	25.4717
Cereal intake || id:ukb-b-15926	11	99213171	-0.0166643	0.00316728	1.4e-07	441640	rs76187305	G	T	0.088524	4.48137e-05	19.7923
Cereal intake || id:ukb-b-15926	11	132275295	-0.0110058	0.00222868	7.9e-07	441640	rs2212484	T	G	0.202532	3.91273e-05	17.2808
Cereal intake || id:ukb-b-15926	11	77916279	-0.0149019	0.00245669	1.3e-09	441640	rs2450126	G	A	0.156746	5.87041e-05	25.9275
Cereal intake || id:ukb-b-15926	11	63883985	0.0119462	0.00261324	4.8e-06	441640	rs614397	C	T	0.86577	3.31697e-05	14.6495
Cereal intake || id:ukb-b-15926	11	46210773	0.0111343	0.00186325	2.3e-09	441640	rs11038810	G	A	0.644091	5.68384e-05	25.1034
Cereal intake || id:ukb-b-15926	12	122972252	-0.00871276	0.00179386	1.2e-06	441640	rs4758657	C	G	0.553204	3.75263e-05	16.5737
Cereal intake || id:ukb-b-15926	12	129472847	0.00859907	0.00182687	2.5e-06	441640	rs6486751	G	A	0.60377	3.53795e-05	15.6255
Cereal intake || id:ukb-b-15926	12	99656023	-0.00990266	0.00210708	2.6e-06	441640	rs11109785	T	A	0.243863	3.61643e-05	15.9721
Cereal intake || id:ukb-b-15926	12	107966276	0.0100875	0.00195616	2.5e-07	441640	rs11113399	C	T	0.292968	4.21557e-05	18.6183
Cereal intake || id:ukb-b-15926	12	24005101	0.00839255	0.00179131	2.8e-06	441640	rs7306606	T	C	0.527025	3.51146e-05	15.5085
Cereal intake || id:ukb-b-15926	12	63545680	0.0119942	0.00248867	1.4e-06	441640	rs3021529	A	G	0.154243	3.75339e-05	16.577
Cereal intake || id:ukb-b-15926	12	74886325	0.00877599	0.00190303	4e-06	441640	rs10879791	T	C	0.333405	3.42339e-05	15.1195
Cereal intake || id:ukb-b-15926	12	122234574	0.0100773	0.00199609	4.5e-07	441640	rs1060104	G	C	0.722788	4.0695e-05	17.9732
Cereal intake || id:ukb-b-15926	13	63551758	-0.00854805	0.00186389	4.5e-06	441640	rs2875243	T	G	0.355517	3.34839e-05	14.7883
Cereal intake || id:ukb-b-15926	13	111963037	0.0123709	0.00249126	6.8e-07	441640	rs7999064	G	A	0.849495	3.91331e-05	17.2833
Cereal intake || id:ukb-b-15926	13	28088100	0.0112457	0.00216042	1.9e-07	441640	rs9319377	C	A	0.21792	4.31073e-05	19.0387
Cereal intake || id:ukb-b-15926	13	34364905	-0.0087637	0.00189534	3.8e-06	441640	rs7330712	T	C	0.335122	3.42255e-05	15.1158
Cereal intake || id:ukb-b-15926	13	45361752	0.0151081	0.00303885	6.6e-07	441640	rs9316106	G	A	0.095698	3.95063e-05	17.4482
Cereal intake || id:ukb-b-15926	13	57672931	-0.00904575	0.00195787	3.8e-06	441640	rs9569600	G	A	0.296716	3.415e-05	15.0825
Cereal intake || id:ukb-b-15926	14	98818823	-0.00825378	0.00179007	4e-06	441640	rs12887676	C	T	0.517836	3.40191e-05	15.0246
Cereal intake || id:ukb-b-15926	14	77549578	0.0287694	0.00565498	3.6e-07	441640	rs117419440	C	G	0.027306	4.39669e-05	19.4183
Cereal intake || id:ukb-b-15926	14	101005236	-0.0092555	0.00183143	4.3e-07	441640	rs12892571	G	A	0.389656	4.07461e-05	17.9957
Cereal intake || id:ukb-b-15926	14	30122409	-0.00868893	0.0018253	1.9e-06	441640	rs17115145	T	C	0.401301	3.62778e-05	16.0223
Cereal intake || id:ukb-b-15926	15	75027880	-0.0158518	0.00202189	4.5e-15	441640	rs2472297	T	C	0.261458	9.7043e-05	42.862
Cereal intake || id:ukb-b-15926	15	95241413	0.011507	0.00218295	1.4e-07	441640	rs34234069	T	C	0.211983	4.42375e-05	19.5378
Cereal intake || id:ukb-b-15926	15	37450983	-0.0461749	0.00992364	3.3e-06	441640	rs143747365	G	A	0.010287	4.3415e-05	19.1746
Cereal intake || id:ukb-b-15926	15	78001011	0.00951594	0.00204022	3.1e-06	441640	rs62009152	C	T	0.257472	3.46239e-05	15.2918
Cereal intake || id:ukb-b-15926	16	85335735	0.0100125	0.00205362	1.1e-06	441640	rs2968426	C	G	0.745292	3.80613e-05	16.81
Cereal intake || id:ukb-b-15926	16	72214276	-0.0091072	0.00182752	6.2e-07	441640	rs11643192	A	C	0.389605	3.94489e-05	17.4228
Cereal intake || id:ukb-b-15926	16	54030749	0.0097362	0.0018399	1.2e-07	441640	rs1966434	A	G	0.388497	4.50397e-05	19.8921
Cereal intake || id:ukb-b-15926	16	10003192	0.0101454	0.00207762	1e-06	441640	rs2008342	C	A	0.258234	3.9432e-05	17.4154
Cereal intake || id:ukb-b-15926	16	70978362	0.0089984	0.00187882	1.7e-06	441640	rs2456141	A	G	0.651026	3.67919e-05	16.2493
Cereal intake || id:ukb-b-15926	16	73912588	0.0108629	0.00181843	2.3e-09	441640	rs1104608	C	G	0.426239	5.77173e-05	25.4916
Cereal intake || id:ukb-b-15926	17	27382061	-0.0141222	0.00247848	1.2e-08	441640	rs68136852	A	C	0.152389	5.15211e-05	22.7548
Cereal intake || id:ukb-b-15926	17	79972424	0.00872523	0.00181689	1.6e-06	441640	rs6502045	C	T	0.583889	3.69933e-05	16.3383
Cereal intake || id:ukb-b-15926	17	4800304	-0.0110802	0.00213233	2e-07	441640	rs2302316	A	G	0.231759	4.37179e-05	19.3083
Cereal intake || id:ukb-b-15926	17	42353708	-0.011431	0.00241652	2.2e-06	441640	rs62081186	A	C	0.165967	3.61746e-05	15.9766
Cereal intake || id:ukb-b-15926	17	64224955	-0.0142277	0.00310735	4.7e-06	441640	rs8178823	C	A	0.094573	3.46673e-05	15.3109
Cereal intake || id:ukb-b-15926	17	38125856	-0.0103258	0.00179925	9.5e-09	441640	rs3859193	A	T	0.470074	5.31201e-05	23.4611
Cereal intake || id:ukb-b-15926	18	31636536	-0.00913616	0.0018395	6.8e-07	441640	rs62097852	T	C	0.377111	3.92136e-05	17.3189
Cereal intake || id:ukb-b-15926	18	55868948	-0.00994454	0.0019805	5.1e-07	441640	rs4941367	G	A	0.283645	4.01886e-05	17.7495
Cereal intake || id:ukb-b-15926	18	1839564	-0.0246368	0.00254108	3.2e-22	441640	rs8097544	G	A	0.145206	0.000150676	66.5544
Cereal intake || id:ukb-b-15926	18	50026142	0.00895782	0.001805	6.9e-07	441640	rs6508144	G	C	0.568243	3.93739e-05	17.3897
Cereal intake || id:ukb-b-15926	18	42669425	0.00999888	0.00207585	1.5e-06	441640	rs11876432	G	C	0.246393	3.71284e-05	16.3979
Cereal intake || id:ukb-b-15926	18	57882787	0.00988102	0.00190373	2.1e-07	441640	rs489693	A	C	0.324121	4.27769e-05	18.8927
Cereal intake || id:ukb-b-15926	18	74167077	0.00831321	0.0018093	4.3e-06	441640	rs678870	G	A	0.569493	3.38872e-05	14.9664
Cereal intake || id:ukb-b-15926	18	6407483	0.0114312	0.00194889	4.5e-09	441640	rs4797242	A	C	0.297207	5.45884e-05	24.1096
Cereal intake || id:ukb-b-15926	19	31211647	-0.0130354	0.00228744	1.2e-08	441640	rs6510177	C	T	0.805589	5.32247e-05	23.5073
Cereal intake || id:ukb-b-15926	19	42752078	0.0221411	0.00363312	1.1e-09	441640	rs78854891	C	T	0.065728	6.02077e-05	26.5916
Cereal intake || id:ukb-b-15926	19	18818335	0.0160114	0.00279947	1.1e-08	441640	rs11670024	G	A	0.115508	5.23835e-05	23.1358
Cereal intake || id:ukb-b-15926	19	18476711	0.0128909	0.00264746	1.1e-06	441640	rs3195944	G	A	0.136548	3.9185e-05	17.3063
Cereal intake || id:ukb-b-15926	19	5353576	0.00860103	0.00188134	4.8e-06	441640	rs8111216	A	C	0.377314	3.47619e-05	15.3527
Cereal intake || id:ukb-b-15926	19	49259529	-0.0206515	0.00184331	3.9e-29	441640	rs838133	G	A	0.549201	0.000211177	93.2837
Cereal intake || id:ukb-b-15926	19	45422846	0.0180024	0.00227695	2.7e-15	441640	rs56131196	A	G	0.188724	9.924e-05	43.8325
Cereal intake || id:ukb-b-15926	20	43455745	0.0095059	0.0018358	2.2e-07	441640	rs2903760	T	C	0.379501	4.25569e-05	18.7956
Cereal intake || id:ukb-b-15926	20	12897812	0.0096676	0.00210401	4.3e-06	441640	rs17811999	T	A	0.234153	3.35204e-05	14.8044
Cereal intake || id:ukb-b-15926	20	62911229	-0.00857655	0.00180776	2.1e-06	441640	rs6062362	G	A	0.437698	3.62076e-05	15.9912
Cereal intake || id:ukb-b-15926	20	32955423	-0.00916706	0.00178222	2.7e-07	441640	rs6087577	G	A	0.508353	4.20058e-05	18.5521
Cereal intake || id:ukb-b-15926	21	42016014	0.00849884	0.00183382	3.6e-06	441640	rs2205137	G	A	0.610092	3.43642e-05	15.1771
Cereal intake || id:ukb-b-15926	21	47767295	-0.0134696	0.00292421	4.1e-06	441640	rs75756987	C	G	0.103818	3.37605e-05	14.9104
Cereal intake || id:ukb-b-15926	22	20209974	0.0224967	0.00436466	2.5e-07	441640	rs117477397	T	G	0.045232	4.37131e-05	19.3062
Cereal intake || id:ukb-b-15926	22	32595919	0.015109	0.00322434	2.8e-06	441640	rs117753937	T	C	0.083717	3.50223e-05	15.4677
Cereal intake || id:ukb-b-15926	22	28174969	0.0113312	0.00212796	1e-07	441640	rs1297594	C	G	0.76099	4.67064e-05	20.6283
Pea intake || id:ukb-b-15945	1	175038835	-0.023778	0.00504393	2.4e-06	64949	rs1108523	G	A	0.473722	0.000281916	18.3147
Pea intake || id:ukb-b-15945	1	226749227	0.0392321	0.00786367	6.1e-07	64949	rs663060	A	T	0.116321	0.000316421	20.5571
Pea intake || id:ukb-b-15945	1	214283040	-0.0586125	0.0124831	2.7e-06	64949	rs115234215	A	C	0.047552	0.000311186	20.2169
Pea intake || id:ukb-b-15945	2	53663691	-0.0383765	0.00839718	4.9e-06	64949	rs7608988	C	T	0.100517	0.000266314	17.3009
Pea intake || id:ukb-b-15945	3	106195313	-0.0284208	0.00546303	2e-07	64949	rs9853784	G	T	0.308303	0.000344506	22.3823
Pea intake || id:ukb-b-15945	3	123122314	0.0235476	0.00505954	3.3e-06	64949	rs6794936	T	A	0.529032	0.00027631	17.9505
Pea intake || id:ukb-b-15945	8	41744318	0.123401	0.0262183	2.5e-06	64949	rs77127270	A	G	0.009808	0.000295779	19.2156
Pea intake || id:ukb-b-15945	10	42414754	0.0694044	0.0148705	3.1e-06	64949	rs148812750	G	T	0.037033	0.000343561	22.3209
Pea intake || id:ukb-b-15945	13	32530634	-0.091381	0.0188305	1.2e-06	64949	rs148417417	C	T	0.018873	0.000309249	20.091
Pea intake || id:ukb-b-15945	14	31669059	-0.0364115	0.00772781	2.5e-06	64949	rs61995486	C	T	0.123364	0.000286758	18.6294
Pea intake || id:ukb-b-15945	16	24633999	0.0670954	0.0146899	4.9e-06	64949	rs17769165	T	C	0.030786	0.000268651	17.4528
Pea intake || id:ukb-b-15945	21	36261705	0.0814057	0.0169867	1.6e-06	64949	rs113111621	A	G	0.030902	0.000396912	25.7885
Pea intake || id:ukb-b-15945	22	21373668	-0.0461334	0.00963706	1.7e-06	64949	rs5752467	A	G	0.075697	0.00029782	19.3483
Side salad intake || id:ukb-b-1604	1	149146580	0.118206	0.0250496	2.4e-06	64949	rs61787837	A	G	0.060183	0.00158062	102.819
Side salad intake || id:ukb-b-1604	2	150756064	0.123674	0.0251358	8.6e-07	64949	rs114485796	G	A	0.018953	0.000568793	36.9625
Side salad intake || id:ukb-b-1604	2	242788256	-0.0325705	0.00689778	2.3e-06	64949	rs62193132	T	C	0.455266	0.000526173	34.1913
Side salad intake || id:ukb-b-1604	3	136195547	-0.12089	0.0264502	4.9e-06	64949	rs150619835	C	T	0.017213	0.000494455	32.1293
Side salad intake || id:ukb-b-1604	3	25315376	0.0374645	0.00687963	5.2e-08	64949	rs6777760	A	G	0.469204	0.000699132	45.4383
Side salad intake || id:ukb-b-1604	5	55673190	0.238877	0.0479676	6.4e-07	64949	rs116799944	G	A	0.005624	0.000638226	41.4773
Side salad intake || id:ukb-b-1604	6	128303631	-0.0490913	0.0106526	4.1e-06	64949	rs112562181	A	G	0.126429	0.000532334	34.5919
Side salad intake || id:ukb-b-1604	6	163721184	0.0320329	0.0069146	3.6e-06	64949	rs9458781	G	A	0.454256	0.000508759	33.0592
Side salad intake || id:ukb-b-1604	7	14582176	0.163107	0.0352612	3.7e-06	64949	rs140395591	A	G	0.011509	0.000605321	39.3376
Side salad intake || id:ukb-b-1604	8	131394091	-0.0377263	0.00763947	7.9e-07	64949	rs7007359	C	G	0.286353	0.000581706	37.8021
Side salad intake || id:ukb-b-1604	9	32799327	-0.136044	0.0294859	4e-06	64949	rs117114624	T	C	0.015458	0.000563347	36.6083
Side salad intake || id:ukb-b-1604	15	41822618	0.222976	0.0462577	1.4e-06	64949	rs76123066	T	C	0.005555	0.000549302	35.6951
Side salad intake || id:ukb-b-1604	15	78019341	-0.0919632	0.019197	1.7e-06	64949	rs4886903	A	G	0.965854	0.00055784	36.2502
Side salad intake || id:ukb-b-1604	16	14434547	-0.143301	0.0270352	1.2e-07	64949	rs117937572	G	C	0.020153	0.00081101	52.7154
Side salad intake || id:ukb-b-1604	17	51446276	0.105621	0.0221846	1.9e-06	64949	rs72838032	C	A	0.024404	0.000531204	34.5185
Side salad intake || id:ukb-b-1604	18	44800387	0.0323775	0.0070433	4.3e-06	64949	rs2684857	G	A	0.566063	0.000515001	33.465
Side salad intake || id:ukb-b-1604	19	16806972	-0.0547481	0.0117078	2.9e-06	64949	rs8104604	C	T	0.096072	0.000520594	33.8286
Side salad intake || id:ukb-b-1604	22	47100766	0.0797024	0.0172768	4e-06	64949	rs5769096	G	A	0.041517	0.000505572	32.852
Carotene || id:ukb-b-16202	1	112869409	-0.0361185	0.00766833	2.5e-06	64979	rs1936052	T	C	0.155936	0.000343409	22.3213
Carotene || id:ukb-b-16202	1	34362545	-0.0266889	0.00553072	1.4e-06	64979	rs6660246	C	A	0.450266	0.000352625	22.9206
Carotene || id:ukb-b-16202	1	239923493	-0.134712	0.0280049	1.5e-06	64979	rs12126792	G	A	0.011509	0.000412908	26.8406
Carotene || id:ukb-b-16202	4	75682041	-0.055803	0.0118339	2.4e-06	64979	rs77547747	C	T	0.056418	0.000331545	21.5499
Carotene || id:ukb-b-16202	5	138710576	0.0276423	0.00597629	3.7e-06	64979	rs6596473	C	G	0.299056	0.000320342	20.8215
Carotene || id:ukb-b-16202	6	56842667	-0.0691153	0.0146553	2.4e-06	64979	rs62417408	G	A	0.037772	0.000347237	22.5703
Carotene || id:ukb-b-16202	8	124357253	-0.107091	0.0200309	9e-08	64979	rs16898247	A	G	0.018968	0.000426816	27.7451
Carotene || id:ukb-b-16202	9	139014806	-0.0276722	0.00598182	3.7e-06	64979	rs13295574	A	G	0.303383	0.00032367	21.0379
Carotene || id:ukb-b-16202	10	8125582	0.0830829	0.0177899	3e-06	64979	rs3829931	A	T	0.973235	0.000359615	23.3751
Carotene || id:ukb-b-16202	10	67099770	-0.121685	0.0254964	1.8e-06	64979	rs17800766	C	T	0.011673	0.000341655	22.2073
Carotene || id:ukb-b-16202	10	135051562	-0.0278722	0.00584016	1.8e-06	64979	rs2998143	G	A	0.603581	0.00037176	24.1648
Carotene || id:ukb-b-16202	13	92025752	-0.0265212	0.00576207	4.2e-06	64979	rs4771831	A	G	0.351886	0.000320826	20.853
Carotene || id:ukb-b-16202	16	48758537	-0.132301	0.0288061	4.4e-06	64979	rs116995905	T	C	0.009812	0.000340119	22.1075
Carotene || id:ukb-b-16202	19	54783923	0.0543804	0.0112221	1.3e-06	64979	rs366337	G	A	0.936764	0.000350356	22.7731
Carotene || id:ukb-b-16202	22	43746623	0.0977133	0.0212277	4.2e-06	64979	rs117731008	A	G	0.016818	0.000315752	20.5231
Carotene || id:ukb-b-16202	22	25237108	0.0468481	0.0100556	3.2e-06	64979	rs5760695	C	T	0.086598	0.000347203	22.5681
Carrot intake || id:ukb-b-16710	1	214630783	0.0430088	0.00921981	3.1e-06	64949	rs4375234	G	A	0.170556	0.000523358	34.0083
Carrot intake || id:ukb-b-16710	2	2223887	0.0430036	0.00929255	3.7e-06	64949	rs11681135	T	C	0.211526	0.000616866	40.0883
Carrot intake || id:ukb-b-16710	3	125877663	0.102274	0.02073	8.1e-07	64949	rs116391685	T	G	0.032893	0.000665485	43.2501
Carrot intake || id:ukb-b-16710	4	187746043	-0.0391368	0.00763075	2.9e-07	64949	rs28656094	T	C	0.292119	0.000633462	41.1675
Carrot intake || id:ukb-b-16710	8	124357253	-0.119669	0.0253745	2.4e-06	64949	rs16898247	A	G	0.018976	0.000533185	34.6472
Total sugars || id:ukb-b-17079	1	112872258	-0.094617	0.0204778	3.8e-06	64979	rs72697027	C	T	0.021004	0.000368172	23.9316
Total sugars || id:ukb-b-17079	1	210523184	-0.0373277	0.00774117	1.4e-06	64979	rs12404222	A	G	0.147423	0.000350261	22.7669
Total sugars || id:ukb-b-17079	2	60122046	-0.0277441	0.00549998	4.5e-07	64979	rs11693885	A	G	0.444547	0.000380134	24.7093
Total sugars || id:ukb-b-17079	4	21790208	0.119226	0.0230732	2.4e-07	64979	rs73105909	A	G	0.014374	0.000402774	26.1816
Total sugars || id:ukb-b-17079	6	44598044	-0.107699	0.0225834	1.9e-06	64979	rs116529396	T	C	0.015126	0.000345588	22.463
Total sugars || id:ukb-b-17079	6	162367177	-0.0275511	0.00601288	4.6e-06	64979	rs1613942	G	A	0.296019	0.000316365	20.563
Total sugars || id:ukb-b-17079	6	7138218	0.055536	0.0118782	2.9e-06	64979	rs12213882	T	C	0.056863	0.000330814	21.5024
Total sugars || id:ukb-b-17079	6	100467829	0.114472	0.0244775	2.9e-06	64979	rs4424091	C	T	0.987414	0.000325698	21.1698
Total sugars || id:ukb-b-17079	7	117993525	0.118572	0.025059	2.2e-06	64979	rs144114507	A	G	0.013166	0.000365336	23.7471
Total sugars || id:ukb-b-17079	8	41234889	0.0513165	0.01049	1e-06	64979	rs10088899	A	G	0.076355	0.000371438	24.1439
Total sugars || id:ukb-b-17079	8	39837245	0.0309361	0.00659888	2.8e-06	64979	rs2543066	A	G	0.782098	0.0003262	21.2024
Total sugars || id:ukb-b-17079	9	110298930	0.0396265	0.00821976	1.4e-06	64979	rs55760189	G	A	0.127991	0.000350511	22.7831
Total sugars || id:ukb-b-17079	11	133736213	-0.041206	0.00899415	4.6e-06	64979	rs28809030	A	G	0.103291	0.000314532	20.4438
Total sugars || id:ukb-b-17079	13	29268913	0.0510947	0.0107308	1.9e-06	64979	rs56661923	A	C	0.068607	0.000333644	21.6864
Total sugars || id:ukb-b-17079	15	73300895	-0.0309563	0.00641891	1.4e-06	64979	rs9806341	G	T	0.763074	0.000346503	22.5226
Total sugars || id:ukb-b-17079	17	79893962	-0.0948487	0.0203595	3.2e-06	64979	rs34419046	A	G	0.980271	0.000347972	22.618
Total sugars || id:ukb-b-17079	17	13701709	-0.0279602	0.00608166	4.3e-06	64979	rs34652737	T	C	0.282889	0.000317185	20.6163
Total sugars || id:ukb-b-17079	18	42880402	0.0406793	0.00818754	6.7e-07	64979	rs66700488	A	C	0.142733	0.000404965	26.3241
Total sugars || id:ukb-b-17079	20	46334256	-0.0319024	0.00686824	3.4e-06	64979	rs1610376	G	A	0.806399	0.000317786	20.6553
Ice-cream intake || id:ukb-b-17189	7	157691590	0.0651492	0.0126305	2.5e-07	64949	rs191306100	G	A	0.018866	0.000157129	10.2067
Ice-cream intake || id:ukb-b-17189	9	27037553	0.0751975	0.0136382	3.5e-08	64949	rs112107763	A	G	0.01532	0.000170605	11.0821
Ice-cream intake || id:ukb-b-17189	20	32872259	0.0718194	0.0133183	6.9e-08	64949	rs145248784	T	C	0.018287	0.0001852	12.0304
Garlic intake || id:ukb-b-17223	4	118425466	0.0410348	0.00848595	1.3e-06	64949	rs6835673	G	A	0.048881	0.00015657	10.1704
Garlic intake || id:ukb-b-17223	5	168698134	-0.0181167	0.00367043	8e-07	64949	rs56317696	A	G	0.417073	0.000159593	10.3668
Garlic intake || id:ukb-b-17223	8	19106287	0.0902589	0.0194093	3.3e-06	64949	rs149467747	A	G	0.011465	0.000184661	11.9954
Garlic intake || id:ukb-b-17223	9	138636813	-0.0408856	0.0082255	6.7e-07	64949	rs141575721	A	G	0.055512	0.000175289	11.3865
Garlic intake || id:ukb-b-17223	11	62194434	0.0414552	0.00812013	3.3e-07	64949	rs74679312	G	A	0.056373	0.000182835	11.8768
Garlic intake || id:ukb-b-17223	18	71534510	0.0679688	0.0136454	6.3e-07	64949	rs78818759	T	C	0.019292	0.00017481	11.3554
Garlic intake || id:ukb-b-17223	21	23352565	0.0679682	0.0143176	2.1e-06	64949	rs147518355	C	A	0.0185	0.000167766	10.8977
Non-oily fish intake || id:ukb-b-17627	1	66370116	-0.0101043	0.00190407	1.1e-07	460880	rs17417079	T	A	0.24572	3.78456e-05	17.4429
Non-oily fish intake || id:ukb-b-17627	1	97564729	-0.00777543	0.0017008	4.8e-06	460880	rs11165780	A	G	0.348649	2.74588e-05	12.6555
Non-oily fish intake || id:ukb-b-17627	1	116862180	0.0378533	0.00824038	4.4e-06	460880	rs116616457	A	C	0.011966	3.38812e-05	15.6156
Non-oily fish intake || id:ukb-b-17627	1	43356211	-0.0108099	0.00225683	1.7e-06	460880	rs17382631	A	C	0.170473	3.30491e-05	15.2321
Non-oily fish intake || id:ukb-b-17627	2	27730940	-0.00955354	0.0016553	7.9e-09	460880	rs1260326	C	T	0.604249	4.36512e-05	20.1188
Non-oily fish intake || id:ukb-b-17627	2	144147475	0.0116344	0.00191996	1.4e-09	460880	rs16822430	C	T	0.23321	4.84107e-05	22.3125
Non-oily fish intake || id:ukb-b-17627	2	204697332	-0.029953	0.00634585	2.4e-06	460880	rs78769094	T	C	0.016523	2.91584e-05	13.4389
Non-oily fish intake || id:ukb-b-17627	2	208205711	0.0122842	0.00202829	1.4e-09	460880	rs11680516	C	T	0.202388	4.87192e-05	22.4547
Non-oily fish intake || id:ukb-b-17627	2	104569126	-0.0164011	0.00354624	3.7e-06	460880	rs75702120	T	A	0.057741	2.92705e-05	13.4905
Non-oily fish intake || id:ukb-b-17627	2	86212682	-0.0295138	0.00601588	9.3e-07	460880	rs150075454	A	G	0.01922	3.28402e-05	15.1358
Non-oily fish intake || id:ukb-b-17627	2	178267355	-0.035308	0.00761157	3.5e-06	460880	rs144833909	T	C	0.012271	3.022e-05	13.9281
Non-oily fish intake || id:ukb-b-17627	2	45170153	-0.00879815	0.00175145	5.1e-07	460880	rs4953152	A	G	0.310289	3.31319e-05	15.2703
Non-oily fish intake || id:ukb-b-17627	3	185803594	-0.0103234	0.00206077	5.5e-07	460880	rs79262908	T	C	0.191691	3.30259e-05	15.2214
Non-oily fish intake || id:ukb-b-17627	3	76733503	-0.00866728	0.00163321	1.1e-07	460880	rs4993942	G	T	0.470061	3.74262e-05	17.2496
Non-oily fish intake || id:ukb-b-17627	3	115105933	-0.00827838	0.00172892	1.7e-06	460880	rs7432182	A	G	0.671552	3.0232e-05	13.9337
Non-oily fish intake || id:ukb-b-17627	3	25122201	0.00779609	0.00164909	2.3e-06	460880	rs12638455	A	C	0.57835	2.96433e-05	13.6623
Non-oily fish intake || id:ukb-b-17627	4	23854482	0.0360181	0.00781007	4e-06	460880	rs60132501	T	C	0.011879	3.04552e-05	14.0366
Non-oily fish intake || id:ukb-b-17627	4	44870444	0.0176979	0.00340151	2e-07	460880	rs1603515	G	A	0.939542	3.55831e-05	16.4
Non-oily fish intake || id:ukb-b-17627	4	62128825	0.0077757	0.00163103	1.9e-06	460880	rs11723103	A	G	0.441581	2.98181e-05	13.7429
Non-oily fish intake || id:ukb-b-17627	4	17085668	0.016534	0.00345541	1.7e-06	460880	rs13150190	T	C	0.940932	3.03876e-05	14.0054
Non-oily fish intake || id:ukb-b-17627	4	60277449	0.0155025	0.00335965	3.9e-06	460880	rs71607209	T	A	0.063641	2.86426e-05	13.2011
Non-oily fish intake || id:ukb-b-17627	5	167710877	-0.0122208	0.00261553	3e-06	460880	rs4415102	T	C	0.113129	2.99684e-05	13.8122
Non-oily fish intake || id:ukb-b-17627	5	60855070	-0.00913035	0.00170434	8.5e-08	460880	rs1445978	C	T	0.635955	3.85999e-05	17.7905
Non-oily fish intake || id:ukb-b-17627	5	144526632	-0.00858835	0.00165684	2.2e-07	460880	rs2400169	C	T	0.599948	3.54062e-05	16.3185
Non-oily fish intake || id:ukb-b-17627	6	69996217	-0.0107346	0.00175764	1e-09	460880	rs3799077	G	T	0.309993	4.92955e-05	22.7203
Non-oily fish intake || id:ukb-b-17627	6	32761506	-0.0150377	0.0021207	1.3e-12	460880	rs4318925	T	C	0.177245	6.59534e-05	30.3985
Non-oily fish intake || id:ukb-b-17627	7	111112699	0.00749729	0.00162193	3.8e-06	460880	rs56848830	A	C	0.503552	2.81033e-05	12.9525
Non-oily fish intake || id:ukb-b-17627	7	124385842	0.0074906	0.00162389	4e-06	460880	rs7791045	C	T	0.49032	2.8044e-05	12.9252
Non-oily fish intake || id:ukb-b-17627	7	73056750	-0.0121791	0.00202331	1.8e-09	460880	rs6957745	C	T	0.202978	4.79932e-05	22.1201
Non-oily fish intake || id:ukb-b-17627	7	114352862	-0.00783101	0.0016503	2.1e-06	460880	rs776472	T	C	0.567089	3.01103e-05	13.8776
Non-oily fish intake || id:ukb-b-17627	7	25517103	0.00906029	0.0016312	2.8e-08	460880	rs17317920	G	A	0.479238	4.09737e-05	18.8846
Non-oily fish intake || id:ukb-b-17627	7	154213552	0.0090212	0.00184553	1e-06	460880	rs6953095	C	A	0.260375	3.13451e-05	14.4467
Non-oily fish intake || id:ukb-b-17627	8	144690402	-0.0275241	0.00564792	1.1e-06	460880	rs117427411	T	C	0.022823	3.37911e-05	15.5741
Non-oily fish intake || id:ukb-b-17627	8	84643371	0.00841708	0.00179435	2.7e-06	460880	rs56399747	G	A	0.291509	2.92644e-05	13.4877
Non-oily fish intake || id:ukb-b-17627	8	8991079	0.0104327	0.00204283	3.3e-07	460880	rs55858845	C	T	0.206034	3.56094e-05	16.4122
Non-oily fish intake || id:ukb-b-17627	9	116584812	0.00883822	0.00168317	1.5e-07	460880	rs12555454	C	T	0.372752	3.65274e-05	16.8353
Non-oily fish intake || id:ukb-b-17627	10	32168803	0.0158198	0.0029656	9.6e-08	460880	rs17295822	C	T	0.081299	3.73845e-05	17.2303
Non-oily fish intake || id:ukb-b-17627	10	107401009	0.00744033	0.00162573	4.7e-06	460880	rs10884203	C	G	0.494023	2.76753e-05	12.7553
Non-oily fish intake || id:ukb-b-17627	10	104303748	-0.00945684	0.00186372	3.9e-07	460880	rs67646802	T	C	0.252994	3.38031e-05	15.5796
Non-oily fish intake || id:ukb-b-17627	11	5619811	0.0226415	0.00477524	2.1e-06	460880	rs537359676	C	G	0.030526	3.03422e-05	13.9845
Non-oily fish intake || id:ukb-b-17627	11	82139196	-0.0217521	0.00437382	6.6e-07	460880	rs117418277	G	A	0.039041	3.55024e-05	16.3629
Non-oily fish intake || id:ukb-b-17627	11	8003669	-0.0125083	0.00240338	1.9e-07	460880	rs77956594	C	T	0.131598	3.57599e-05	16.4816
Non-oily fish intake || id:ukb-b-17627	11	28728332	-0.00939145	0.00175132	8.2e-08	460880	rs510161	G	C	0.310338	3.77543e-05	17.4008
Non-oily fish intake || id:ukb-b-17627	11	110179047	-0.0286779	0.00627892	4.9e-06	460880	rs78744083	A	G	0.016957	2.74187e-05	12.637
Non-oily fish intake || id:ukb-b-17627	11	19422772	0.00880133	0.00168404	1.7e-07	460880	rs2702668	G	A	0.634476	3.593e-05	16.56
Non-oily fish intake || id:ukb-b-17627	12	110057250	-0.0177401	0.00255244	3.6e-12	460880	rs35287743	T	G	0.11583	6.44613e-05	29.7107
Non-oily fish intake || id:ukb-b-17627	12	32984330	0.0132308	0.00283009	2.9e-06	460880	rs10844370	C	T	0.090048	2.86876e-05	13.2219
Non-oily fish intake || id:ukb-b-17627	12	46099573	-0.00866486	0.00170902	4e-07	460880	rs11183176	T	G	0.653269	3.40124e-05	15.6761
Non-oily fish intake || id:ukb-b-17627	13	28664016	0.0092338	0.00177792	2.1e-07	460880	rs7326846	T	C	0.625714	3.99365e-05	18.4066
Non-oily fish intake || id:ukb-b-17627	13	50147180	0.0732076	0.01558	2.6e-06	460880	rs76477280	G	A	0.002828	3.02268e-05	13.9313
Non-oily fish intake || id:ukb-b-17627	14	29775132	-0.00930647	0.00165022	1.7e-08	460880	rs7148387	G	A	0.590715	4.18797e-05	19.3023
Non-oily fish intake || id:ukb-b-17627	14	100283856	-0.00806352	0.00166956	1.4e-06	460880	rs35522344	T	C	0.384676	3.07807e-05	14.1866
Non-oily fish intake || id:ukb-b-17627	15	41257608	0.0081235	0.00176887	4.4e-06	460880	rs12912887	T	G	0.698048	2.78189e-05	12.8215
Non-oily fish intake || id:ukb-b-17627	15	95181973	-0.0106025	0.00216956	1e-06	460880	rs55774808	C	T	0.170893	3.18553e-05	14.6819
Non-oily fish intake || id:ukb-b-17627	15	35789592	0.0201253	0.00388356	2.2e-07	460880	rs55900434	C	T	0.045748	3.53631e-05	16.2986
Non-oily fish intake || id:ukb-b-17627	15	87935526	0.015647	0.00323644	1.3e-06	460880	rs62034298	T	C	0.067105	3.06535e-05	14.1279
Non-oily fish intake || id:ukb-b-17627	16	83683945	0.00969501	0.00186196	1.9e-07	460880	rs11859365	C	A	0.253728	3.55953e-05	16.4057
Non-oily fish intake || id:ukb-b-17627	16	53806453	0.0125875	0.00165108	2.5e-14	460880	rs56094641	G	A	0.404619	7.63397e-05	35.186
Non-oily fish intake || id:ukb-b-17627	17	37886986	0.0094691	0.00176978	8.8e-08	460880	rs3809717	A	C	0.306482	3.81162e-05	17.5676
Non-oily fish intake || id:ukb-b-17627	17	3638344	0.00773339	0.00164351	2.5e-06	460880	rs9674606	A	G	0.439169	2.94601e-05	13.5779
Non-oily fish intake || id:ukb-b-17627	17	2296014	-0.00837213	0.00166475	4.9e-07	460880	rs2447091	C	T	0.389888	3.33466e-05	15.3692
Non-oily fish intake || id:ukb-b-17627	18	11133481	0.00837391	0.00182075	4.2e-06	460880	rs112858262	C	T	0.277084	2.80922e-05	12.9474
Non-oily fish intake || id:ukb-b-17627	18	58859363	-0.00831937	0.00179397	3.5e-06	460880	rs56864124	A	C	0.286504	2.82965e-05	13.0416
Non-oily fish intake || id:ukb-b-17627	18	1575201	-0.00818286	0.00178044	4.3e-06	460880	rs9951835	G	T	0.293284	2.77571e-05	12.793
Non-oily fish intake || id:ukb-b-17627	19	3226966	-0.00797177	0.00172732	3.9e-06	460880	rs10421668	A	G	0.331576	2.81692e-05	12.9829
Non-oily fish intake || id:ukb-b-17627	19	49259529	0.016184	0.00167625	4.7e-22	460880	rs838133	G	A	0.549409	0.000129682	59.7754
Non-oily fish intake || id:ukb-b-17627	20	52693624	0.010328	0.00215164	1.6e-06	460880	rs6127088	T	C	0.173006	3.05229e-05	14.0678
Non-oily fish intake || id:ukb-b-17627	21	25322481	0.0112547	0.00235017	1.7e-06	460880	rs10482944	T	A	0.137707	3.00821e-05	13.8646
Non-oily fish intake || id:ukb-b-17627	22	42689945	-0.0145976	0.00305593	1.8e-06	460880	rs113253914	T	G	0.081148	3.17772e-05	14.6459
Potassium || id:ukb-b-17881	1	208139949	0.0261087	0.00566968	4.1e-06	64979	rs2745938	T	G	0.647485	0.000311177	20.2257
Potassium || id:ukb-b-17881	3	115406478	-0.0265481	0.00551354	1.5e-06	64979	rs3772928	C	T	0.575413	0.000344384	22.3848
Potassium || id:ukb-b-17881	5	154885392	-0.114807	0.0248968	4e-06	64979	rs114300683	A	G	0.011896	0.000309863	20.1402
Potassium || id:ukb-b-17881	5	107434101	0.0566213	0.0122646	3.9e-06	64979	rs148244439	T	C	0.05238	0.000318265	20.6865
Potassium || id:ukb-b-17881	5	34461430	-0.0828746	0.0172848	1.6e-06	64979	rs145857065	C	T	0.029938	0.000398929	25.9315
Potassium || id:ukb-b-17881	8	136152474	0.105123	0.0229918	4.8e-06	64979	rs77126457	A	G	0.01442	0.000314111	20.4164
Potassium || id:ukb-b-17881	8	9139385	0.0291435	0.00612595	2e-06	64979	rs35579431	T	C	0.265517	0.000331274	21.5323
Potassium || id:ukb-b-17881	9	20241351	-0.0510548	0.0111197	4.4e-06	64979	rs7040926	C	T	0.065112	0.000317339	20.6263
Potassium || id:ukb-b-17881	10	22286351	0.0278001	0.00591821	2.6e-06	64979	rs10764330	G	A	0.699138	0.000325127	21.1326
Potassium || id:ukb-b-17881	10	2601269	0.072528	0.0149208	1.2e-06	64979	rs12412051	C	G	0.034366	0.000349127	22.6931
Potassium || id:ukb-b-17881	10	61280467	0.0277716	0.00550061	4.4e-07	64979	rs1360913	T	A	0.576754	0.000376544	24.4759
Potassium || id:ukb-b-17881	11	103993635	-0.0282084	0.00592974	2e-06	64979	rs361294	C	A	0.691303	0.000339616	22.0747
Potassium || id:ukb-b-17881	11	14154711	-0.0380825	0.00775317	9e-07	64979	rs7479680	C	A	0.144251	0.000358052	23.2735
Potassium || id:ukb-b-17881	12	101439551	0.0284413	0.00615091	3.8e-06	64979	rs12296227	T	G	0.267093	0.000316694	20.5844
Potassium || id:ukb-b-17881	14	73222641	0.0438189	0.00954414	4.4e-06	64979	rs77824658	G	A	0.089995	0.000314496	20.4414
Potassium || id:ukb-b-17881	16	70945259	-0.153494	0.0332741	4e-06	64979	rs146963873	A	T	0.007919	0.000370195	24.0631
Boiled/baked potatoes intake || id:ukb-b-18007	2	158364734	0.0397215	0.0085727	3.6e-06	64949	rs16841871	T	C	0.75871	0.000577692	37.5411
Boiled/baked potatoes intake || id:ukb-b-18007	3	3864918	0.107686	0.0235115	4.6e-06	64949	rs79385065	C	A	0.025849	0.000584008	37.9517
Boiled/baked potatoes intake || id:ukb-b-18007	5	121274955	-0.133169	0.0275226	1.3e-06	64949	rs12514848	G	A	0.017976	0.000626111	40.6895
Boiled/baked potatoes intake || id:ukb-b-18007	5	13192866	0.110356	0.0232192	2e-06	64949	rs111760027	G	A	0.026896	0.000637483	41.429
Boiled/baked potatoes intake || id:ukb-b-18007	11	99710812	-0.0577434	0.0125919	4.5e-06	64949	rs61911616	T	C	0.093952	0.000567665	36.8891
Boiled/baked potatoes intake || id:ukb-b-18007	13	31817168	0.142872	0.0303787	2.6e-06	64949	rs145471075	A	G	0.017246	0.000691922	44.9694
Boiled/baked potatoes intake || id:ukb-b-18007	17	75825353	0.232262	0.042073	3.4e-08	64949	rs117282450	A	G	0.008311	0.000889232	57.8044
Boiled/baked potatoes intake || id:ukb-b-18007	18	3364547	-0.038077	0.00831748	4.7e-06	64949	rs1614617	G	A	0.735376	0.000564279	36.6689
Boiled/baked potatoes intake || id:ukb-b-18007	18	77263878	-0.0666714	0.0132396	4.8e-07	64949	rs9962730	G	A	0.083691	0.000681757	44.3083
Polyunsaturated fat || id:ukb-b-18445	2	198982801	-0.10424	0.0221824	2.6e-06	64979	rs62277909	G	A	0.015497	0.000331561	21.551
Polyunsaturated fat || id:ukb-b-18445	2	25340610	0.0267395	0.00561505	1.9e-06	64979	rs11684464	G	A	0.40261	0.000343937	22.3557
Polyunsaturated fat || id:ukb-b-18445	3	25081857	-0.0259884	0.00555122	2.8e-06	64979	rs9847186	A	G	0.425459	0.000330193	21.462
Polyunsaturated fat || id:ukb-b-18445	3	154734683	-0.0895179	0.0185058	1.3e-06	64979	rs113031358	T	C	0.022323	0.000349782	22.7358
Polyunsaturated fat || id:ukb-b-18445	5	177804546	-0.0342366	0.00745526	4.4e-06	64979	rs2910120	C	A	0.16113	0.000316871	20.5958
Polyunsaturated fat || id:ukb-b-18445	6	47781081	-0.0501052	0.0107864	3.4e-06	64979	rs17552922	G	A	0.068653	0.000321046	20.8673
Polyunsaturated fat || id:ukb-b-18445	8	8436590	0.0298784	0.00643071	3.4e-06	64979	rs17618598	C	T	0.248528	0.000333452	21.6739
Polyunsaturated fat || id:ukb-b-18445	10	90353249	0.168657	0.03688	4.8e-06	64979	rs146520598	A	C	0.006073	0.000343397	22.3206
Polyunsaturated fat || id:ukb-b-18445	10	105838088	0.112625	0.0228765	8.5e-07	64979	rs76462814	A	G	0.014497	0.00036244	23.5588
Polyunsaturated fat || id:ukb-b-18445	11	64175022	0.0548393	0.0117071	2.8e-06	64979	rs1662190	A	G	0.060159	0.00034007	22.1043
Polyunsaturated fat || id:ukb-b-18445	12	3745302	0.0489997	0.0106029	3.8e-06	64979	rs12370646	A	G	0.075482	0.000335101	21.7812
Polyunsaturated fat || id:ukb-b-18445	16	69878020	-0.14184	0.0288979	9.2e-07	64979	rs140172022	G	A	0.012696	0.000504365	32.7887
Polyunsaturated fat || id:ukb-b-18445	18	37801635	0.0724001	0.0156178	3.6e-06	64979	rs77323243	G	C	0.032664	0.000331249	21.5307
Polyunsaturated fat || id:ukb-b-18445	19	31171055	0.0279016	0.00589576	2.2e-06	64979	rs8102575	T	C	0.330532	0.000344534	22.3945
Polyunsaturated fat || id:ukb-b-18445	20	41893816	-0.0666444	0.0144995	4.3e-06	64979	rs73108193	G	T	0.036981	0.000316352	20.5621
Polyunsaturated fat || id:ukb-b-18445	22	34106551	0.0291865	0.00605648	1.4e-06	64979	rs2267267	A	G	0.299243	0.000357261	23.222
Vitamin D || id:ukb-b-18593	2	35598885	-0.0601061	0.0127619	2.5e-06	64979	rs4395237	G	T	0.049626	0.000340778	22.1502
Vitamin D || id:ukb-b-18593	3	145453826	-0.034239	0.00705966	1.2e-06	64979	rs2399949	C	T	0.184585	0.000352896	22.9382
Vitamin D || id:ukb-b-18593	3	186632942	0.039147	0.00816677	1.6e-06	64979	rs75713989	T	C	0.129857	0.000346324	22.5109
Vitamin D || id:ukb-b-18593	5	76259816	0.0333323	0.00723695	4.1e-06	64979	rs57038272	T	C	0.176978	0.000323662	21.0374
Vitamin D || id:ukb-b-18593	6	69521978	-0.0283174	0.00608067	3.2e-06	64979	rs582962	A	G	0.684179	0.000346535	22.5246
Vitamin D || id:ukb-b-18593	6	709090	0.0261798	0.00561666	3.1e-06	64979	rs9328367	T	A	0.510148	0.00034255	22.2655
Vitamin D || id:ukb-b-18593	7	108727403	0.0682431	0.0144786	2.4e-06	64979	rs117693112	A	G	0.04134	0.000369133	23.994
Vitamin D || id:ukb-b-18593	7	54674873	-0.0601819	0.012755	2.4e-06	64979	rs679830	C	T	0.948622	0.000353047	22.948
Vitamin D || id:ukb-b-18593	7	36760624	-0.0448741	0.00926708	1.3e-06	64979	rs80261862	T	C	0.097814	0.000355401	23.1011
Vitamin D || id:ukb-b-18593	9	84986248	-0.0437855	0.00958474	4.9e-06	64979	rs17301981	C	T	0.088198	0.000308354	20.0421
Vitamin D || id:ukb-b-18593	10	44421069	0.0350049	0.00753919	3.4e-06	64979	rs74593039	C	G	0.157655	0.000325451	21.1537
Vitamin D || id:ukb-b-18593	12	103586618	0.0822174	0.0177573	3.7e-06	64979	rs61942184	C	G	0.027543	0.000362109	23.5373
Vitamin D || id:ukb-b-18593	14	103462580	-0.0559707	0.0122186	4.6e-06	64979	rs35775421	A	G	0.053231	0.000315762	20.5238
Vitamin D || id:ukb-b-18593	18	75110848	-0.0324603	0.00701256	3.7e-06	64979	rs10469075	T	C	0.189076	0.000323111	21.0016
Cereal bar intake || id:ukb-b-18788	1	211902865	0.097117	0.0211442	4.4e-06	64944	rs138513641	T	C	0.009962	0.000186045	12.0844
Cereal bar intake || id:ukb-b-18788	3	7083058	-0.0214987	0.00447051	1.5e-06	64944	rs9839143	G	A	0.473697	0.000230458	14.9698
Cereal bar intake || id:ukb-b-18788	5	132769343	0.0570342	0.0112929	4.4e-07	64944	rs115958455	C	T	0.035092	0.00022029	14.3092
Cereal bar intake || id:ukb-b-18788	6	158580616	0.114656	0.0241347	2e-06	64944	rs76116349	C	G	0.007854	0.000204876	13.3078
Cereal bar intake || id:ukb-b-18788	6	116382791	0.068504	0.0124015	3.3e-08	64944	rs11966753	G	T	0.028708	0.000261707	17.0002
Cereal bar intake || id:ukb-b-18788	7	12193836	0.024035	0.00519149	3.7e-06	64944	rs17593774	C	T	0.18954	0.000177481	11.528
Cereal bar intake || id:ukb-b-18788	10	49929491	0.0199504	0.00430944	3.7e-06	64944	rs10857625	C	A	0.406543	0.000192056	12.4749
Cereal bar intake || id:ukb-b-18788	11	88217284	0.0915676	0.018359	6.1e-07	64944	rs74760533	A	C	0.012511	0.000207175	13.4572
Cereal bar intake || id:ukb-b-18788	16	16908266	-0.0193138	0.0041773	3.8e-06	64944	rs11862422	C	G	0.399678	0.000179003	11.6269
Cereal bar intake || id:ukb-b-18788	17	4507431	0.0391858	0.00829535	2.3e-06	64944	rs117538197	T	C	0.06636	0.000190271	12.3589
Cereal bar intake || id:ukb-b-18788	17	71124063	0.0198362	0.00429975	4e-06	64944	rs11077661	A	G	0.350489	0.000179146	11.6362
Cereal bar intake || id:ukb-b-18788	17	5027729	0.0867292	0.018282	2.1e-06	64944	rs139386906	A	G	0.013195	0.000195885	12.7237
Cereal bar intake || id:ukb-b-18788	21	40337613	-0.0202113	0.00421743	1.6e-06	64944	rs62222385	C	T	0.372928	0.000191056	12.4099
Englyst dietary fibre || id:ukb-b-19085	1	924111	-0.0322621	0.00649112	6.7e-07	64979	rs28447224	A	T	0.237609	0.000377099	24.512
Englyst dietary fibre || id:ukb-b-19085	1	72544704	0.0322713	0.00632731	3.4e-07	64979	rs7542974	A	G	0.252505	0.000393135	25.5547
Englyst dietary fibre || id:ukb-b-19085	1	59700843	0.0504672	0.0100292	4.9e-07	64979	rs17119113	G	A	0.082615	0.000386064	25.0949
Englyst dietary fibre || id:ukb-b-19085	2	117656927	0.0263282	0.00569046	3.7e-06	64979	rs1595396	T	G	0.366295	0.000321803	20.9165
Englyst dietary fibre || id:ukb-b-19085	2	169632427	0.0254515	0.005536	4.3e-06	64979	rs4668107	A	T	0.576115	0.000316384	20.5642
Englyst dietary fibre || id:ukb-b-19085	2	69740091	0.0269519	0.00553785	1.1e-06	64979	rs6752846	T	C	0.580966	0.000353679	22.9891
Englyst dietary fibre || id:ukb-b-19085	3	2565355	0.0315081	0.00641159	8.9e-07	64979	rs13078307	A	C	0.24107	0.000363261	23.6122
Englyst dietary fibre || id:ukb-b-19085	4	53749780	0.0755878	0.0159208	2.1e-06	64979	rs149073968	C	G	0.03243	0.000358561	23.3066
Englyst dietary fibre || id:ukb-b-19085	6	30744768	-0.0746336	0.015314	1.1e-06	64979	rs80026531	G	A	0.032803	0.000353449	22.9742
Englyst dietary fibre || id:ukb-b-19085	7	29247409	0.0383112	0.00822627	3.2e-06	64979	rs2269903	C	A	0.128065	0.00032779	21.3058
Englyst dietary fibre || id:ukb-b-19085	7	7435730	-0.0403581	0.00867708	3.3e-06	64979	rs10952057	C	T	0.8868	0.000327012	21.2552
Englyst dietary fibre || id:ukb-b-19085	8	3075766	-0.154245	0.0314754	9.6e-07	64979	rs145026034	C	T	0.008206	0.000387262	25.1729
Englyst dietary fibre || id:ukb-b-19085	8	39838756	0.0280325	0.0061253	4.7e-06	64979	rs2543067	C	T	0.721173	0.00031603	20.5412
Englyst dietary fibre || id:ukb-b-19085	8	122672037	0.155534	0.0317734	9.8e-07	64979	rs118100770	T	C	0.008761	0.000420158	27.3121
Englyst dietary fibre || id:ukb-b-19085	9	81758804	-0.0284575	0.00620681	4.5e-06	64979	rs7023856	A	G	0.265159	0.00031559	20.5126
Englyst dietary fibre || id:ukb-b-19085	10	75706194	0.0667377	0.0142494	2.8e-06	64979	rs79219143	A	G	0.046168	0.00039227	25.4985
Englyst dietary fibre || id:ukb-b-19085	11	118504742	0.0262433	0.00556102	2.4e-06	64979	rs633683	C	T	0.598828	0.000330902	21.5081
Englyst dietary fibre || id:ukb-b-19085	11	14163360	0.0264202	0.005767	4.6e-06	64979	rs12226112	T	G	0.341372	0.000313885	20.4017
Englyst dietary fibre || id:ukb-b-19085	13	69307879	-0.0988126	0.0212574	3.3e-06	64979	rs146445319	T	C	0.019683	0.000376801	24.4927
Englyst dietary fibre || id:ukb-b-19085	15	98346176	0.0280771	0.00583723	1.5e-06	64979	rs8039213	C	T	0.341991	0.000354798	23.0619
Englyst dietary fibre || id:ukb-b-19085	16	70945259	-0.153868	0.0336349	4.8e-06	64979	rs146963873	A	T	0.007919	0.000372001	24.1805
Englyst dietary fibre || id:ukb-b-19085	18	39244966	-0.0264316	0.00571261	3.7e-06	64979	rs1433928	C	T	0.639576	0.000322094	20.9355
Englyst dietary fibre || id:ukb-b-19085	22	19585836	-0.0303749	0.00597136	3.6e-07	64979	rs5746795	G	A	0.309155	0.000394109	25.6181
Englyst dietary fibre || id:ukb-b-19085	22	44361713	0.0424658	0.00917097	3.6e-06	64979	rs12165526	A	T	0.100636	0.000326436	21.2177
Englyst dietary fibre || id:ukb-b-19085	22	44069609	0.0455091	0.00901054	4.4e-07	64979	rs112995058	A	G	0.102768	0.000381935	24.8265
Vitamin C || id:ukb-b-19390	3	165589571	0.0279796	0.00610134	4.5e-06	64979	rs7626478	A	G	0.720257	0.000315471	20.5048
Vitamin C || id:ukb-b-19390	3	81252851	0.0655782	0.0137636	1.9e-06	64979	rs114598078	T	C	0.042309	0.000348504	22.6526
Vitamin C || id:ukb-b-19390	3	155038283	-0.0306375	0.00574377	9.6e-08	64979	rs4481190	C	A	0.351041	0.000427673	27.8008
Vitamin C || id:ukb-b-19390	7	68166615	0.150814	0.0310213	1.2e-06	64979	rs74978963	T	C	0.008729	0.000393614	25.5859
Vitamin C || id:ukb-b-19390	10	135260228	-0.0571013	0.0118391	1.4e-06	64979	rs61868302	T	C	0.060676	0.000371667	24.1588
Vitamin C || id:ukb-b-19390	12	26949117	0.042829	0.00926045	3.7e-06	64979	rs17482258	T	C	0.099073	0.000327454	21.284
Vitamin C || id:ukb-b-19390	12	52340724	-0.0808079	0.0171646	2.5e-06	64979	rs2018201	G	T	0.026551	0.000337545	21.9401
Vitamin C || id:ukb-b-19390	13	66965411	-0.0259285	0.00548469	2.3e-06	64979	rs9540734	A	G	0.477524	0.000335464	21.8048
Vitamin C || id:ukb-b-19390	15	33927389	0.0253068	0.00550812	4.3e-06	64979	rs4238567	C	T	0.522046	0.000319595	20.7729
Vitamin C || id:ukb-b-19390	17	68115897	0.0794787	0.0158822	5.6e-07	64979	rs11650824	A	T	0.035071	0.000427538	27.792
Vitamin C || id:ukb-b-19390	22	25211229	0.044959	0.00935324	1.5e-06	64979	rs1883993	A	G	0.095419	0.000348936	22.6807
Vitamin B12 || id:ukb-b-19524	1	247272298	-0.0286276	0.0056423	3.9e-07	64979	rs10924919	T	C	0.394475	0.000391518	25.4496
Vitamin B12 || id:ukb-b-19524	1	78554861	-0.0888494	0.0184324	1.4e-06	64979	rs112961770	C	G	0.023005	0.000354857	23.0657
Vitamin B12 || id:ukb-b-19524	5	160155731	-0.0317378	0.00664671	1.8e-06	64979	rs67568068	C	T	0.212722	0.000337384	21.9296
Vitamin B12 || id:ukb-b-19524	7	36745068	-0.0486291	0.0100516	1.3e-06	64979	rs148901823	G	A	0.080711	0.000350919	22.8097
Vitamin B12 || id:ukb-b-19524	8	27008230	0.156303	0.0340106	4.3e-06	64979	rs193228340	C	T	0.007133	0.000346041	22.4925
Vitamin B12 || id:ukb-b-19524	10	71424622	-0.0878135	0.0188958	3.4e-06	64979	rs12776611	A	G	0.022116	0.000333539	21.6796
Vitamin B12 || id:ukb-b-19524	10	118044136	-0.0315231	0.00683151	3.9e-06	64979	rs1419875	G	T	0.200804	0.000318943	20.7306
Vitamin B12 || id:ukb-b-19524	14	106827305	0.0934555	0.0197741	2.3e-06	64979	rs61994378	C	T	0.027799	0.00047209	30.6895
Vitamin B12 || id:ukb-b-19524	20	33777099	0.0292724	0.00627081	3e-06	64979	rs6088761	G	A	0.390333	0.000407826	26.5101
Vitamin B12 || id:ukb-b-19524	22	34612149	0.040271	0.00854945	2.5e-06	64979	rs388561	C	T	0.880654	0.000340901	22.1583
Low calorie drink intake || id:ukb-b-19703	1	50505653	-0.0271246	0.00544935	6.4e-07	64949	rs10888677	C	T	0.624812	0.000344949	22.4111
Low calorie drink intake || id:ukb-b-19703	2	104025271	0.0792286	0.0152721	2.1e-07	64949	rs13429737	A	T	0.030985	0.000376943	24.4906
Low calorie drink intake || id:ukb-b-19703	3	106119201	0.105888	0.0231061	4.6e-06	64949	rs115443481	A	G	0.014488	0.00032018	20.8014
Low calorie drink intake || id:ukb-b-19703	3	158526223	0.0407839	0.00892729	4.9e-06	64949	rs6441226	C	A	0.096576	0.000290247	18.8562
Low calorie drink intake || id:ukb-b-19703	4	148039045	-0.0330719	0.00723255	4.8e-06	64949	rs4835377	G	A	0.841291	0.000292076	18.975
Low calorie drink intake || id:ukb-b-19703	5	153550877	-0.0569153	0.0115301	8e-07	64949	rs890797	T	C	0.943997	0.000342507	22.2524
Low calorie drink intake || id:ukb-b-19703	6	165957569	0.0786912	0.0167609	2.7e-06	64949	rs75242511	T	C	0.026684	0.000321653	20.8971
Low calorie drink intake || id:ukb-b-19703	6	88538494	-0.0364919	0.00753189	1.3e-06	64949	rs2250684	C	T	0.166194	0.000369065	23.9785
Low calorie drink intake || id:ukb-b-19703	8	68851682	-0.0884052	0.0183668	1.5e-06	64949	rs148107287	T	C	0.022187	0.00033911	22.0316
Low calorie drink intake || id:ukb-b-19703	9	111948153	0.0487383	0.0100931	1.4e-06	64949	rs73523164	C	T	0.074644	0.000328152	21.3195
Low calorie drink intake || id:ukb-b-19703	9	9701354	-0.0280358	0.00539776	2.1e-07	64949	rs9657638	C	T	0.49807	0.000392997	25.534
Low calorie drink intake || id:ukb-b-19703	9	28129844	-0.0661252	0.0143819	4.3e-06	64949	rs117446805	A	C	0.035169	0.000296739	19.2781
Low calorie drink intake || id:ukb-b-19703	9	29244916	0.12618	0.0275886	4.8e-06	64949	rs76698704	T	G	0.009764	0.000307877	20.0019
Low calorie drink intake || id:ukb-b-19703	10	13677129	0.179405	0.0337649	1.1e-07	64949	rs144590220	A	C	0.006398	0.000409219	26.5884
Low calorie drink intake || id:ukb-b-19703	12	123917593	-0.0251514	0.00550057	4.8e-06	64949	rs28531860	G	A	0.360583	0.000291705	18.9509
Low calorie drink intake || id:ukb-b-19703	16	73067154	0.142568	0.0292838	1.1e-06	64949	rs188090736	T	C	0.009398	0.00037845	24.5885
Low calorie drink intake || id:ukb-b-19703	18	28531192	0.0285597	0.00601752	2.1e-06	64949	rs55848565	T	A	0.267417	0.000319583	20.7626
Low calorie drink intake || id:ukb-b-19703	22	23991515	0.105583	0.0218585	1.4e-06	64949	rs61729097	A	G	0.016427	0.000360232	23.4044
Low calorie drink intake || id:ukb-b-19703	22	25611881	-0.0246298	0.00538686	4.8e-06	64949	rs2213882	T	C	0.590752	0.000293321	19.0559
raw vegetable intake || id:ukb-b-1996	1	153761750	-0.00800801	0.00144212	2.8e-08	435435	rs9427220	T	A	0.554661	3.16809e-05	13.7953
raw vegetable intake || id:ukb-b-1996	1	96700240	0.00704448	0.00142835	8.1e-07	435435	rs17457620	T	C	0.490541	2.48035e-05	10.8005
raw vegetable intake || id:ukb-b-1996	1	109891403	0.00758253	0.00156868	1.3e-06	435435	rs3879447	T	C	0.709716	2.369e-05	10.3157
raw vegetable intake || id:ukb-b-1996	1	231866480	0.017133	0.00311517	3.8e-08	435435	rs4083969	G	C	0.057217	3.16689e-05	13.7901
raw vegetable intake || id:ukb-b-1996	2	225454907	0.00740567	0.00153185	1.3e-06	435435	rs72974269	T	C	0.317163	2.37552e-05	10.344
raw vegetable intake || id:ukb-b-1996	2	422144	-0.0170308	0.00333325	3.2e-07	435435	rs62107261	C	T	0.048247	2.66376e-05	11.5992
raw vegetable intake || id:ukb-b-1996	2	57516670	-0.0280819	0.00515997	5.3e-08	435435	rs75525887	C	G	0.021056	3.251e-05	14.1564
raw vegetable intake || id:ukb-b-1996	2	104076655	-0.00692732	0.00142698	1.2e-06	435435	rs266070	G	A	0.535535	2.38727e-05	10.3952
raw vegetable intake || id:ukb-b-1996	2	127163515	-0.0100814	0.0019136	1.4e-07	435435	rs13020607	C	T	0.166083	2.81527e-05	12.2589
raw vegetable intake || id:ukb-b-1996	2	100772180	-0.0276917	0.0051321	6.8e-08	435435	rs62150280	G	T	0.019736	2.96709e-05	12.9201
raw vegetable intake || id:ukb-b-1996	2	59991047	0.00892712	0.00172815	2.4e-07	435435	rs11125813	A	G	0.218934	2.72555e-05	11.8683
raw vegetable intake || id:ukb-b-1996	2	27293982	-0.0125555	0.00245982	3.3e-07	435435	rs12373799	A	G	0.096051	2.73744e-05	11.92
raw vegetable intake || id:ukb-b-1996	3	44303185	-0.00836741	0.00168656	7e-07	435435	rs12630752	G	A	0.233456	2.50585e-05	10.9115
raw vegetable intake || id:ukb-b-1996	3	85158566	0.00821484	0.00150771	5.1e-08	435435	rs9837462	A	C	0.342977	3.0414e-05	13.2437
raw vegetable intake || id:ukb-b-1996	3	69043012	-0.00703443	0.00142959	8.6e-07	435435	rs7433849	C	T	0.541426	2.45718e-05	10.6996
raw vegetable intake || id:ukb-b-1996	3	118420088	0.00743656	0.00142892	1.9e-07	435435	rs2866121	A	C	0.491496	2.76432e-05	12.0371
raw vegetable intake || id:ukb-b-1996	3	25110415	0.0124765	0.00145086	8e-18	435435	rs7619139	A	T	0.589193	7.53548e-05	32.8144
raw vegetable intake || id:ukb-b-1996	4	63738189	0.00797933	0.00143029	2.4e-08	435435	rs13102393	G	C	0.499077	3.18347e-05	13.8623
raw vegetable intake || id:ukb-b-1996	4	46734901	-0.00914338	0.00186456	9.4e-07	435435	rs9790574	T	C	0.180409	2.47229e-05	10.7654
raw vegetable intake || id:ukb-b-1996	4	117921750	0.00720688	0.00143836	5.4e-07	435435	rs1946911	C	G	0.560517	2.55891e-05	11.1426
raw vegetable intake || id:ukb-b-1996	4	16432764	-0.0421201	0.00856157	8.7e-07	435435	rs141446542	A	T	0.007236	2.5489e-05	11.099
raw vegetable intake || id:ukb-b-1996	4	141986153	0.0242019	0.00529595	4.9e-06	435435	rs148140950	C	G	0.021108	2.42053e-05	10.54
raw vegetable intake || id:ukb-b-1996	5	87822672	-0.00860795	0.00143565	2e-09	435435	rs2194027	A	T	0.484664	3.70135e-05	16.1175
raw vegetable intake || id:ukb-b-1996	5	149153043	0.0112495	0.00230735	1.1e-06	435435	rs13167468	C	T	0.108726	2.45268e-05	10.68
raw vegetable intake || id:ukb-b-1996	5	56814463	-0.0163859	0.00330129	6.9e-07	435435	rs58214669	T	C	0.049006	2.50264e-05	10.8976
raw vegetable intake || id:ukb-b-1996	5	164640976	-0.00891755	0.00182044	9.7e-07	435435	rs6879110	C	A	0.190492	2.45256e-05	10.6795
raw vegetable intake || id:ukb-b-1996	5	137717681	0.0111744	0.00181338	7.2e-10	435435	rs17460017	T	A	0.190124	3.84533e-05	16.7445
raw vegetable intake || id:ukb-b-1996	6	69197250	0.00785584	0.00155878	4.7e-07	435435	rs9342711	G	A	0.300663	2.59527e-05	11.3009
raw vegetable intake || id:ukb-b-1996	6	30737591	-0.0126218	0.00176637	9e-13	435435	rs3095337	C	G	0.203909	5.17216e-05	22.5224
raw vegetable intake || id:ukb-b-1996	6	56474219	-0.0176674	0.00327126	6.6e-08	435435	rs191948657	A	T	0.049748	2.95114e-05	12.8506
raw vegetable intake || id:ukb-b-1996	6	92348945	-0.0197339	0.00352774	2.2e-08	435435	rs75248709	T	C	0.045947	3.41417e-05	14.8669
raw vegetable intake || id:ukb-b-1996	6	396321	-0.0102862	0.00169411	1.3e-09	435435	rs12203592	T	C	0.219338	3.6234e-05	15.7781
raw vegetable intake || id:ukb-b-1996	6	88098009	0.00738454	0.00142812	2.3e-07	435435	rs9359749	A	T	0.470375	2.717e-05	11.831
raw vegetable intake || id:ukb-b-1996	6	19058692	0.00876271	0.00173299	4.3e-07	435435	rs9383456	G	A	0.784931	2.59248e-05	11.2888
raw vegetable intake || id:ukb-b-1996	7	35215670	0.00894101	0.00153327	5.5e-09	435435	rs57221424	G	C	0.321733	3.48899e-05	15.1927
raw vegetable intake || id:ukb-b-1996	7	10858638	0.00689776	0.00142901	1.4e-06	435435	rs6460754	C	T	0.539491	2.36411e-05	10.2944
raw vegetable intake || id:ukb-b-1996	7	114184098	-0.00708882	0.00146121	1.2e-06	435435	rs7458242	A	G	0.60185	2.40831e-05	10.4868
raw vegetable intake || id:ukb-b-1996	7	77730153	-0.0113438	0.00185732	1e-09	435435	rs62461186	C	A	0.179827	3.79584e-05	16.529
raw vegetable intake || id:ukb-b-1996	8	64618026	0.012474	0.00156199	1.4e-15	435435	rs790561	G	A	0.704134	6.48324e-05	28.232
raw vegetable intake || id:ukb-b-1996	8	83061099	-0.0108184	0.00197644	4.4e-08	435435	rs7821179	C	G	0.846577	3.04028e-05	13.2388
raw vegetable intake || id:ukb-b-1996	8	4849150	-0.0077534	0.00144371	7.9e-08	435435	rs2924716	G	T	0.511872	3.00407e-05	13.0811
raw vegetable intake || id:ukb-b-1996	8	35314837	0.00810469	0.00153135	1.2e-07	435435	rs2897290	T	C	0.405164	3.16615e-05	13.7869
raw vegetable intake || id:ukb-b-1996	9	9061283	0.0102272	0.00193969	1.3e-07	435435	rs324499	A	T	0.838747	2.82932e-05	12.3201
raw vegetable intake || id:ukb-b-1996	9	92178487	0.00741674	0.00150549	8.4e-07	435435	rs2183298	T	C	0.344853	2.48559e-05	10.8233
raw vegetable intake || id:ukb-b-1996	9	13755456	-0.00780319	0.00155902	5.6e-07	435435	rs1011530	A	C	0.705244	2.53149e-05	11.0232
raw vegetable intake || id:ukb-b-1996	9	11709678	-0.00824027	0.00164475	5.4e-07	435435	rs10960118	A	G	0.251631	2.55737e-05	11.1359
raw vegetable intake || id:ukb-b-1996	9	128645617	-0.00916475	0.00151342	1.4e-09	435435	rs10819082	A	G	0.66734	3.72923e-05	16.2389
raw vegetable intake || id:ukb-b-1996	9	75924896	-0.00785693	0.00164183	1.7e-06	435435	rs7045800	C	T	0.745309	2.34361e-05	10.2051
raw vegetable intake || id:ukb-b-1996	10	118049333	-0.00797655	0.00154095	2.3e-07	435435	rs75830063	G	T	0.311589	2.72954e-05	11.8857
raw vegetable intake || id:ukb-b-1996	10	12159472	0.010498	0.00216159	1.2e-06	435435	rs2658193	C	A	0.874574	2.41784e-05	10.5283
raw vegetable intake || id:ukb-b-1996	10	596939	-0.0157406	0.00313514	5.1e-07	435435	rs78706681	A	G	0.054483	2.55272e-05	11.1157
raw vegetable intake || id:ukb-b-1996	10	103815495	0.00966783	0.00190253	3.7e-07	435435	rs67497633	A	G	0.168461	2.61861e-05	11.4026
raw vegetable intake || id:ukb-b-1996	10	22037809	0.0112719	0.00159025	1.4e-12	435435	rs6482190	G	A	0.719408	5.1295e-05	22.3367
raw vegetable intake || id:ukb-b-1996	10	80416410	0.0190804	0.00377612	4.4e-07	435435	rs146555011	T	C	0.037669	2.63945e-05	11.4933
raw vegetable intake || id:ukb-b-1996	11	111340452	-0.00748736	0.00142893	1.6e-07	435435	rs638089	T	C	0.518052	2.79937e-05	12.1897
raw vegetable intake || id:ukb-b-1996	11	43619977	-0.0124247	0.00256639	1.3e-06	435435	rs61884825	A	G	0.084901	2.39874e-05	10.4451
raw vegetable intake || id:ukb-b-1996	11	11787253	-0.00742291	0.00143507	2.3e-07	435435	rs11824377	G	A	0.561266	2.71362e-05	11.8163
raw vegetable intake || id:ukb-b-1996	11	21433028	0.00750001	0.00154021	1.1e-06	435435	rs4923594	T	C	0.688064	2.41462e-05	10.5143
raw vegetable intake || id:ukb-b-1996	11	134247895	-0.00727017	0.00152909	2e-06	435435	rs11223775	T	C	0.340754	2.37469e-05	10.3404
raw vegetable intake || id:ukb-b-1996	12	98778360	-0.00838643	0.00163873	3.1e-07	435435	rs4762485	T	C	0.257137	2.68694e-05	11.7001
raw vegetable intake || id:ukb-b-1996	12	109862335	-0.00804053	0.00153893	1.7e-07	435435	rs7970482	A	G	0.311354	2.77236e-05	12.0721
raw vegetable intake || id:ukb-b-1996	12	49899635	0.014222	0.00281969	4.6e-07	435435	rs11609549	T	C	0.068831	2.59277e-05	11.2901
raw vegetable intake || id:ukb-b-1996	13	54933682	-0.0104258	0.00180794	8.1e-09	435435	rs1890012	G	T	0.19473	3.40897e-05	14.8443
raw vegetable intake || id:ukb-b-1996	13	108709340	-0.0122108	0.00265516	4.2e-06	435435	rs1004549	C	A	0.909769	2.44796e-05	10.6595
raw vegetable intake || id:ukb-b-1996	13	48976738	-0.00699101	0.00143788	1.2e-06	435435	rs59128343	T	C	0.56463	2.40288e-05	10.4632
raw vegetable intake || id:ukb-b-1996	13	59454139	-0.00784897	0.00153837	3.4e-07	435435	rs56367474	T	C	0.313191	2.65033e-05	11.5407
raw vegetable intake || id:ukb-b-1996	13	82116469	-0.0111258	0.00215196	2.3e-07	435435	rs9531213	G	C	0.12717	2.74794e-05	11.9658
raw vegetable intake || id:ukb-b-1996	14	98327132	0.0154666	0.00317724	1.1e-06	435435	rs117443106	C	T	0.053075	2.4045e-05	10.4703
raw vegetable intake || id:ukb-b-1996	14	79203148	0.037676	0.00788164	1.8e-06	435435	rs112179509	T	G	0.008359	2.35325e-05	10.2471
raw vegetable intake || id:ukb-b-1996	15	78191757	0.00802489	0.0016123	6.4e-07	435435	rs12910046	C	T	0.267434	2.52332e-05	10.9876
raw vegetable intake || id:ukb-b-1996	15	97011280	-0.00935	0.00166573	2e-08	435435	rs12908495	A	C	0.242533	3.21209e-05	13.987
raw vegetable intake || id:ukb-b-1996	15	35925895	0.0092934	0.00175987	1.3e-07	435435	rs71466817	T	C	0.211939	2.88503e-05	12.5627
raw vegetable intake || id:ukb-b-1996	16	82431542	0.00899063	0.00173916	2.3e-07	435435	rs1019957	G	C	0.221198	2.78496e-05	12.127
raw vegetable intake || id:ukb-b-1996	16	19992996	-0.00836985	0.00159085	1.4e-07	435435	rs1011939	A	G	0.715949	2.84934e-05	12.4073
raw vegetable intake || id:ukb-b-1996	16	82609717	0.00788493	0.00158949	7e-07	435435	rs4782717	C	T	0.715916	2.52892e-05	11.012
raw vegetable intake || id:ukb-b-1996	16	31195279	0.00816444	0.00142564	1e-08	435435	rs1052352	T	C	0.52355	3.32551e-05	14.4809
raw vegetable intake || id:ukb-b-1996	17	80061545	-0.00849479	0.00170647	6.4e-07	435435	rs6502052	G	C	0.774669	2.51926e-05	10.97
raw vegetable intake || id:ukb-b-1996	17	43854655	-0.00805142	0.0014749	4.8e-08	435435	rs34186148	C	G	0.370054	3.02234e-05	13.1607
raw vegetable intake || id:ukb-b-1996	17	2298974	-0.00727899	0.00148959	1e-06	435435	rs2447090	G	A	0.361406	2.44564e-05	10.6494
raw vegetable intake || id:ukb-b-1996	17	30577131	0.0124617	0.00254436	9.7e-07	435435	rs4381643	A	G	0.08652	2.45471e-05	10.6889
raw vegetable intake || id:ukb-b-1996	17	67423274	-0.00725229	0.00143722	4.5e-07	435435	rs817555	A	G	0.455008	2.60849e-05	11.3585
raw vegetable intake || id:ukb-b-1996	18	38106410	-0.00839985	0.00142481	3.7e-09	435435	rs4291983	A	C	0.517576	3.52351e-05	15.3431
raw vegetable intake || id:ukb-b-1996	18	45170374	0.00774446	0.0016245	1.9e-06	435435	rs9959961	C	G	0.259723	2.30631e-05	10.0426
raw vegetable intake || id:ukb-b-1996	18	24999015	0.00688056	0.00142547	1.4e-06	435435	rs6508486	A	G	0.467169	2.3569e-05	10.263
raw vegetable intake || id:ukb-b-1996	19	49279227	0.0120967	0.0023241	1.9e-07	435435	rs62132810	A	G	0.113144	2.93662e-05	12.7874
raw vegetable intake || id:ukb-b-1996	20	62008975	0.00741461	0.00147959	5.4e-07	435435	rs6090392	T	G	0.372367	2.56971e-05	11.1896
raw vegetable intake || id:ukb-b-1996	21	40713833	-0.00715495	0.00149904	1.8e-06	435435	rs2776307	G	C	0.344712	2.31277e-05	10.0708
raw vegetable intake || id:ukb-b-1996	21	19049865	0.0087404	0.00157797	3e-08	435435	rs8130508	A	G	0.289686	3.14391e-05	13.6901
Iron || id:ukb-b-20447	1	117854279	-0.037713	0.0082347	4.7e-06	64979	rs17257441	T	C	0.126337	0.000313969	20.4072
Iron || id:ukb-b-20447	2	158307375	0.0302901	0.00594077	3.4e-07	64979	rs155599	C	T	0.705232	0.000381455	24.7953
Iron || id:ukb-b-20447	3	108562548	0.151269	0.0327424	3.8e-06	64979	rs115064104	T	C	0.007444	0.000338136	21.9785
Iron || id:ukb-b-20447	4	106218428	-0.0254293	0.00548898	3.6e-06	64979	rs2647238	C	T	0.587057	0.000313523	20.3782
Iron || id:ukb-b-20447	5	107434101	0.0591791	0.0122191	1.3e-06	64979	rs148244439	T	C	0.05238	0.000347669	22.5984
Iron || id:ukb-b-20447	7	44769013	-0.0300914	0.00573687	1.6e-07	64979	rs799443	A	T	0.669263	0.000400862	26.0572
Iron || id:ukb-b-20447	7	1892529	0.0325776	0.00689983	2.3e-06	64979	rs56256289	T	C	0.187345	0.000323159	21.0047
Iron || id:ukb-b-20447	7	1424928	0.0261434	0.00555803	2.6e-06	64979	rs6463742	C	T	0.483906	0.000341385	22.1897
Iron || id:ukb-b-20447	8	87664244	0.0265312	0.00562917	2.4e-06	64979	rs9297943	G	T	0.64236	0.000323421	21.0217
Iron || id:ukb-b-20447	10	128317498	-0.0252135	0.00545817	3.8e-06	64979	rs1370102	A	C	0.430564	0.00031173	20.2616
Iron || id:ukb-b-20447	11	90693179	0.0593252	0.0120713	8.9e-07	64979	rs118189684	C	T	0.055045	0.000366132	23.7989
Iron || id:ukb-b-20447	11	107791031	0.0553606	0.0117311	2.4e-06	64979	rs114738685	T	C	0.056454	0.000326505	21.2222
Iron || id:ukb-b-20447	20	46633015	-0.0946561	0.0204154	3.5e-06	64979	rs116863411	T	A	0.018475	0.000324947	21.121
Iron || id:ukb-b-20447	22	31847323	0.170181	0.0336231	4.2e-07	64979	rs150479966	C	G	0.007717	0.000443543	28.8329
Oily fish intake || id:ukb-b-2209	1	72114787	0.00968328	0.00191443	4.2e-07	460443	rs11576565	A	G	0.488933	4.686e-05	21.5773
Oily fish intake || id:ukb-b-2209	1	35687815	-0.0162283	0.0034659	2.8e-06	460443	rs673604	C	T	0.082768	3.99869e-05	18.4123
Oily fish intake || id:ukb-b-2209	1	177111162	0.0100901	0.00192365	1.6e-07	460443	rs6667502	C	T	0.475374	5.07816e-05	23.3831
Oily fish intake || id:ukb-b-2209	1	201754720	0.0129146	0.00237134	5.1e-08	460443	rs903676	A	G	0.21216	5.57562e-05	25.6739
Oily fish intake || id:ukb-b-2209	1	72577950	0.012822	0.00200381	1.6e-10	460443	rs67474621	T	A	0.511777	8.21562e-05	37.8312
Oily fish intake || id:ukb-b-2209	1	10883143	-0.00939821	0.00205672	4.9e-06	460443	rs10864473	A	G	0.315827	3.81712e-05	17.5762
Oily fish intake || id:ukb-b-2209	1	74236278	0.00964394	0.00195018	7.6e-07	460443	rs1532480	T	G	0.543284	4.61543e-05	21.2523
Oily fish intake || id:ukb-b-2209	1	38737005	-0.00994151	0.00194778	3.3e-07	460443	rs4970581	C	A	0.468497	4.92206e-05	22.6643
Oily fish intake || id:ukb-b-2209	1	96476240	0.0104749	0.00194878	7.7e-08	460443	rs321243	G	T	0.593132	5.29584e-05	24.3855
Oily fish intake || id:ukb-b-2209	1	112590140	-0.0102679	0.00200782	3.2e-07	460443	rs198795	A	T	0.351172	4.80444e-05	22.1227
Oily fish intake || id:ukb-b-2209	1	204596454	0.0156803	0.00225713	3.7e-12	460443	rs45501495	T	C	0.236013	8.86667e-05	40.8294
Oily fish intake || id:ukb-b-2209	1	88436992	0.0125087	0.00248256	4.7e-07	460443	rs59733471	T	G	0.182238	4.66359e-05	21.4741
Oily fish intake || id:ukb-b-2209	2	207294387	0.0131135	0.0027052	1.3e-06	460443	rs2042464	T	A	0.150902	4.40677e-05	20.2915
Oily fish intake || id:ukb-b-2209	2	89153249	-0.014803	0.0031757	3.1e-06	460443	rs170795	G	T	0.110279	4.30008e-05	19.8002
Oily fish intake || id:ukb-b-2209	2	145967878	0.0121188	0.00210096	8e-09	460443	rs275160	C	T	0.700597	6.16132e-05	28.371
Oily fish intake || id:ukb-b-2209	2	161984465	0.0140959	0.00270403	1.9e-07	460443	rs17756423	G	C	0.146961	4.9818e-05	22.9394
Oily fish intake || id:ukb-b-2209	2	49039237	-0.0170539	0.00307567	2.9e-08	460443	rs55930451	T	C	0.108001	5.60363e-05	25.8029
Oily fish intake || id:ukb-b-2209	2	137447448	0.0101626	0.00195877	2.1e-07	460443	rs4419275	C	T	0.60973	4.91521e-05	22.6328
Oily fish intake || id:ukb-b-2209	2	27730940	-0.00934844	0.00195229	1.7e-06	460443	rs1260326	C	T	0.60429	4.17956e-05	19.2452
Oily fish intake || id:ukb-b-2209	2	59171852	0.00966526	0.00198446	1.1e-06	460443	rs7561608	C	G	0.385441	4.42567e-05	20.3785
Oily fish intake || id:ukb-b-2209	2	164747772	-0.0102127	0.00218294	2.9e-06	460443	rs1821849	C	T	0.740066	4.01277e-05	18.4772
Oily fish intake || id:ukb-b-2209	2	61436930	0.0100127	0.00196562	3.5e-07	460443	rs6709441	T	A	0.383961	4.74272e-05	21.8385
Oily fish intake || id:ukb-b-2209	2	77224951	0.0129737	0.00223629	6.6e-09	460443	rs55985303	A	G	0.241079	6.15905e-05	28.3605
Oily fish intake || id:ukb-b-2209	2	59488019	-0.0120492	0.0019207	3.5e-10	460443	rs17050031	T	C	0.4801	7.24766e-05	33.3736
Oily fish intake || id:ukb-b-2209	2	102302978	-0.00924302	0.00195963	2.4e-06	460443	rs4851487	T	C	0.397051	4.09058e-05	18.8355
Oily fish intake || id:ukb-b-2209	2	100576304	0.0136154	0.00269464	4.4e-07	460443	rs13023088	T	C	0.148871	4.69782e-05	21.6317
Oily fish intake || id:ukb-b-2209	3	86203406	-0.00891216	0.00193238	4e-06	460443	rs11127924	G	C	0.561086	3.91205e-05	18.0134
Oily fish intake || id:ukb-b-2209	3	165785992	-0.0121239	0.00255561	2.1e-06	460443	rs16850013	A	G	0.169345	4.13531e-05	19.0414
Oily fish intake || id:ukb-b-2209	3	17219137	-0.00913468	0.0019438	2.6e-06	460443	rs2596668	G	C	0.512826	4.16937e-05	19.1983
Oily fish intake || id:ukb-b-2209	3	140173355	0.0127866	0.00273715	3e-06	460443	rs1427781	T	C	0.142833	4.00345e-05	18.4343
Oily fish intake || id:ukb-b-2209	3	111226958	-0.0213946	0.0043122	7e-07	460443	rs77258251	G	A	0.052213	4.53031e-05	20.8603
Oily fish intake || id:ukb-b-2209	3	117390399	-0.0253252	0.00500801	4.3e-07	460443	rs6769454	A	G	0.037685	4.65181e-05	21.4198
Oily fish intake || id:ukb-b-2209	3	176822676	-0.0107265	0.0019595	4.4e-08	460443	rs1201289	G	T	0.394525	5.49689e-05	25.3113
Oily fish intake || id:ukb-b-2209	3	25099776	0.0110446	0.00193636	1.2e-08	460443	rs10510554	C	T	0.569277	5.98207e-05	27.5456
Oily fish intake || id:ukb-b-2209	3	71534763	0.0151162	0.00193122	5e-15	460443	rs1876245	C	T	0.431482	0.000112104	51.6232
Oily fish intake || id:ukb-b-2209	3	157845169	0.00893564	0.00194991	4.6e-06	460443	rs9860241	A	G	0.408376	3.85822e-05	17.7655
Oily fish intake || id:ukb-b-2209	3	141107612	-0.0233232	0.00386307	1.6e-09	460443	rs10513136	A	G	0.065424	6.65209e-05	30.631
Oily fish intake || id:ukb-b-2209	3	185835281	0.0103899	0.00225631	4.1e-06	460443	rs9831061	A	G	0.760049	3.93747e-05	18.1304
Oily fish intake || id:ukb-b-2209	3	147076253	0.0138824	0.00251917	3.6e-08	460443	rs905575	G	C	0.82397	5.59058e-05	25.7428
Oily fish intake || id:ukb-b-2209	3	85517507	0.0142105	0.00227811	4.4e-10	460443	rs13070166	A	T	0.228586	7.12174e-05	32.7937
Oily fish intake || id:ukb-b-2209	3	48939080	0.00937555	0.00202374	3.6e-06	460443	rs4974084	A	G	0.665967	3.9108e-05	18.0076
Oily fish intake || id:ukb-b-2209	3	167184878	0.0147781	0.00198025	8.5e-14	460443	rs9841174	C	T	0.373913	0.000102252	47.0859
Oily fish intake || id:ukb-b-2209	3	70581216	-0.0258285	0.00506776	3.5e-07	460443	rs144377835	T	C	0.038626	4.95451e-05	22.8137
Oily fish intake || id:ukb-b-2209	3	88581056	-0.0127816	0.00244451	1.7e-07	460443	rs7431970	C	T	0.811484	4.99837e-05	23.0157
Oily fish intake || id:ukb-b-2209	3	115214586	0.0273225	0.00423605	1.1e-10	460443	rs114497213	T	G	0.05481	7.73481e-05	35.617
Oily fish intake || id:ukb-b-2209	4	14935830	0.0144775	0.00257399	1.9e-08	460443	rs7683782	G	C	0.833405	5.82016e-05	26.8
Oily fish intake || id:ukb-b-2209	4	3381990	-0.0104283	0.00215774	1.3e-06	460443	rs13138393	A	G	0.282067	4.40447e-05	20.2809
Oily fish intake || id:ukb-b-2209	4	132569965	-0.0114618	0.00244881	2.9e-06	460443	rs13113700	A	C	0.190347	4.04931e-05	18.6454
Oily fish intake || id:ukb-b-2209	4	30831942	-0.0123923	0.0023307	1.1e-07	460443	rs6842641	T	C	0.214263	5.17081e-05	23.8097
Oily fish intake || id:ukb-b-2209	4	46757604	-0.0162143	0.00324646	5.9e-07	460443	rs79655964	C	T	0.097976	4.64691e-05	21.3973
Oily fish intake || id:ukb-b-2209	4	100239319	-0.0268986	0.00580214	3.6e-06	460443	rs1229984	C	T	0.972778	3.83198e-05	17.6447
Oily fish intake || id:ukb-b-2209	4	150210668	-0.0110205	0.00231638	2e-06	460443	rs4579097	A	G	0.225069	4.23654e-05	19.5076
Oily fish intake || id:ukb-b-2209	5	166811498	-0.0108521	0.00191598	1.5e-08	460443	rs10061973	T	G	0.5139	5.88385e-05	27.0933
Oily fish intake || id:ukb-b-2209	5	41396930	-0.0107329	0.00233026	4.1e-06	460443	rs55688158	G	T	0.229707	4.07656e-05	18.7709
Oily fish intake || id:ukb-b-2209	5	164518993	0.0112394	0.0019672	1.1e-08	460443	rs10076975	C	T	0.381413	5.96091e-05	27.4481
Oily fish intake || id:ukb-b-2209	5	60771688	-0.00987203	0.00195814	4.6e-07	460443	rs13160801	G	C	0.390228	4.63798e-05	21.3562
Oily fish intake || id:ukb-b-2209	5	141426179	-0.00969394	0.00200533	1.3e-06	460443	rs11747857	T	C	0.372351	4.39238e-05	20.2252
Oily fish intake || id:ukb-b-2209	5	85618033	0.00972947	0.00191687	3.9e-07	460443	rs34506528	T	C	0.510673	4.73097e-05	21.7844
Oily fish intake || id:ukb-b-2209	5	144467735	-0.0103287	0.0019471	1.1e-07	460443	rs11740769	T	C	0.413608	5.17486e-05	23.8284
Oily fish intake || id:ukb-b-2209	5	11977349	-0.0104311	0.00195478	9.5e-08	460443	rs730925	T	A	0.405067	5.24427e-05	24.148
Oily fish intake || id:ukb-b-2209	5	102143618	-0.00996473	0.00198522	5.2e-07	460443	rs37013	A	G	0.634982	4.60296e-05	21.1949
Oily fish intake || id:ukb-b-2209	6	155847549	0.0140098	0.00192207	3.1e-13	460443	rs4869859	C	T	0.449939	9.71535e-05	44.7378
Oily fish intake || id:ukb-b-2209	6	73158346	0.0102022	0.00194264	1.5e-07	460443	rs1339229	G	A	0.482877	5.19814e-05	23.9356
Oily fish intake || id:ukb-b-2209	6	32120715	-0.0125065	0.00206407	1.4e-09	460443	rs1053924	C	T	0.686074	6.73752e-05	31.0244
Oily fish intake || id:ukb-b-2209	6	57340919	-0.00925434	0.00198535	3.1e-06	460443	rs7749444	T	C	0.469649	4.26636e-05	19.6449
Oily fish intake || id:ukb-b-2209	6	129670548	0.0199904	0.00425606	2.6e-06	460443	rs17057158	T	C	0.053451	4.04363e-05	18.6193
Oily fish intake || id:ukb-b-2209	6	26488860	-0.0237173	0.00284003	6.8e-17	460443	rs16891727	A	C	0.129814	0.000127085	58.5226
Oily fish intake || id:ukb-b-2209	6	88103149	0.012772	0.00223239	1.1e-08	460443	rs12663865	A	G	0.758185	5.98145e-05	27.5427
Oily fish intake || id:ukb-b-2209	6	33864137	-0.0127362	0.00276275	4e-06	460443	rs6903171	C	G	0.138636	3.87411e-05	17.8387
Oily fish intake || id:ukb-b-2209	6	92220347	-0.0102698	0.0019211	9e-08	460443	rs12189953	T	A	0.45169	5.22421e-05	24.0557
Oily fish intake || id:ukb-b-2209	6	157106114	-0.0111818	0.00235386	2e-06	460443	rs112139144	A	G	0.208794	4.13106e-05	19.0219
Oily fish intake || id:ukb-b-2209	7	44066905	0.0102945	0.00214285	1.6e-06	460443	rs62458738	A	G	0.277598	4.25046e-05	19.5717
Oily fish intake || id:ukb-b-2209	7	77791389	-0.0124886	0.00247951	4.7e-07	460443	rs56096330	A	G	0.182193	4.64772e-05	21.401
Oily fish intake || id:ukb-b-2209	7	10809637	-0.0130197	0.00249209	1.7e-07	460443	rs79785912	C	T	0.181432	5.03501e-05	23.1844
Oily fish intake || id:ukb-b-2209	7	95760694	-0.0123535	0.00195628	2.7e-10	460443	rs6465487	G	A	0.399814	7.32409e-05	33.7256
Oily fish intake || id:ukb-b-2209	7	3475240	-0.00999932	0.00192415	2e-07	460443	rs6965147	T	G	0.452542	4.95428e-05	22.8127
Oily fish intake || id:ukb-b-2209	7	114349656	0.0237355	0.00518135	4.6e-06	460443	rs957523	C	T	0.035229	3.82958e-05	17.6336
Oily fish intake || id:ukb-b-2209	7	14207740	-0.0132745	0.00244042	5.3e-08	460443	rs6960970	C	T	0.803633	5.56151e-05	25.6089
Oily fish intake || id:ukb-b-2209	7	55134272	0.0114954	0.00244955	2.7e-06	460443	rs1558542	T	C	0.188603	4.04446e-05	18.6231
Oily fish intake || id:ukb-b-2209	7	121947456	0.0176735	0.00231943	2.5e-14	460443	rs11767283	G	A	0.221709	0.000107795	49.6388
Oily fish intake || id:ukb-b-2209	7	111308595	-0.00965141	0.00202551	1.9e-06	460443	rs6951862	G	A	0.662359	4.16639e-05	19.1846
Oily fish intake || id:ukb-b-2209	7	116559140	0.0203022	0.00428782	2.2e-06	460443	rs116900901	G	T	0.053496	4.17407e-05	19.2199
Oily fish intake || id:ukb-b-2209	8	9195378	-0.0104118	0.00226362	4.2e-06	460443	rs11990096	T	A	0.764747	3.90063e-05	17.9608
Oily fish intake || id:ukb-b-2209	8	59816868	0.0101847	0.00195078	1.8e-07	460443	rs55871839	C	T	0.417009	5.04352e-05	23.2236
Oily fish intake || id:ukb-b-2209	8	64604218	0.0146906	0.00214766	7.9e-12	460443	rs790564	C	A	0.722952	8.64517e-05	39.8093
Oily fish intake || id:ukb-b-2209	8	51493517	-0.0115648	0.0021787	1.1e-07	460443	rs6988032	T	G	0.737609	5.17704e-05	23.8384
Oily fish intake || id:ukb-b-2209	8	143297312	0.00971083	0.00199088	1.1e-06	460443	rs11777164	T	C	0.36591	4.3759e-05	20.1493
Oily fish intake || id:ukb-b-2209	8	10009949	0.0148173	0.00194936	2.9e-14	460443	rs11986122	G	C	0.422568	0.000107143	49.3385
Oily fish intake || id:ukb-b-2209	9	15637447	-0.0107206	0.00192877	2.7e-08	460443	rs9886779	A	T	0.439213	5.66163e-05	26.0699
Oily fish intake || id:ukb-b-2209	9	128695180	-0.0100098	0.00206656	1.3e-06	460443	rs10819087	G	A	0.687437	4.30577e-05	19.8264
Oily fish intake || id:ukb-b-2209	9	14113903	0.0119587	0.00237303	4.7e-07	460443	rs573057	C	A	0.211578	4.7712e-05	21.9696
Oily fish intake || id:ukb-b-2209	9	72936849	0.0312797	0.00590332	1.2e-07	460443	rs77869596	G	A	0.02755	5.24257e-05	24.1402
Oily fish intake || id:ukb-b-2209	9	83302673	0.0208767	0.00401052	1.9e-07	460443	rs77424805	T	A	0.063045	5.149e-05	23.7093
Oily fish intake || id:ukb-b-2209	9	126395188	-0.00981482	0.00199784	9e-07	460443	rs10283413	T	A	0.364827	4.46451e-05	20.5573
Oily fish intake || id:ukb-b-2209	9	106772283	-0.0116474	0.00191252	1.1e-09	460443	rs552234	A	G	0.495449	6.78253e-05	31.2317
Oily fish intake || id:ukb-b-2209	9	92077132	-0.0101074	0.0019684	2.8e-07	460443	rs11265908	C	T	0.386734	4.84585e-05	22.3134
Oily fish intake || id:ukb-b-2209	9	8141845	0.0101871	0.00219376	3.4e-06	460443	rs733069	C	T	0.255823	3.95136e-05	18.1944
Oily fish intake || id:ukb-b-2209	10	126692423	-0.0126279	0.00256907	8.9e-07	460443	rs3781441	A	C	0.168385	4.46599e-05	20.5642
Oily fish intake || id:ukb-b-2209	10	2269933	-0.0100358	0.00197108	3.6e-07	460443	rs7919624	T	C	0.380026	4.74592e-05	21.8532
Oily fish intake || id:ukb-b-2209	10	64839681	-0.0109044	0.00225587	1.3e-06	460443	rs79059303	C	T	0.238226	4.31568e-05	19.872
Oily fish intake || id:ukb-b-2209	10	33845729	-0.00956158	0.00203601	2.7e-06	460443	rs2601759	C	T	0.66976	4.04425e-05	18.6221
Oily fish intake || id:ukb-b-2209	10	21847178	-0.0201462	0.00207341	2.6e-22	460443	rs10828250	G	C	0.309332	0.000173425	79.8656
Oily fish intake || id:ukb-b-2209	10	80939219	0.0111218	0.00197362	1.7e-08	460443	rs703987	C	G	0.615005	5.85752e-05	26.972
Oily fish intake || id:ukb-b-2209	11	79217391	0.0125555	0.00193806	9.3e-11	460443	rs4278546	G	A	0.441085	7.7726e-05	35.791
Oily fish intake || id:ukb-b-2209	11	80768250	0.00900939	0.00191718	2.6e-06	460443	rs17414123	T	C	0.493345	4.05774e-05	18.6842
Oily fish intake || id:ukb-b-2209	11	111452040	-0.0151398	0.00210253	6e-13	460443	rs631490	C	G	0.709106	9.45619e-05	43.5443
Oily fish intake || id:ukb-b-2209	11	7938306	0.010166	0.00195724	2.1e-07	460443	rs72484727	A	G	0.39378	4.93417e-05	22.7201
Oily fish intake || id:ukb-b-2209	11	126596003	0.0141226	0.00260642	6e-08	460443	rs12576625	C	T	0.839279	5.38069e-05	24.7763
Oily fish intake || id:ukb-b-2209	11	28728332	-0.0112998	0.00206615	4.5e-08	460443	rs510161	G	C	0.31037	5.46597e-05	25.169
Oily fish intake || id:ukb-b-2209	11	3160388	-0.00913354	0.00196377	3.3e-06	460443	rs11025569	T	C	0.61544	3.94874e-05	18.1823
Oily fish intake || id:ukb-b-2209	11	46390680	0.0197559	0.0034254	8e-09	460443	rs61882686	A	C	0.085234	6.0862e-05	28.0251
Oily fish intake || id:ukb-b-2209	11	83204132	-0.0115225	0.00194153	2.9e-09	460443	rs11607886	C	T	0.584407	6.44922e-05	29.6968
Oily fish intake || id:ukb-b-2209	11	29517349	0.0259261	0.00563199	4.2e-06	460443	rs72887359	G	C	0.029937	3.90403e-05	17.9764
Oily fish intake || id:ukb-b-2209	11	58114984	0.00881216	0.00192308	4.6e-06	460443	rs4261301	T	C	0.452602	3.84782e-05	17.7176
Oily fish intake || id:ukb-b-2209	12	110057250	-0.0282201	0.00301071	7e-21	460443	rs35287743	T	G	0.115869	0.000163166	75.1408
Oily fish intake || id:ukb-b-2209	12	46412001	-0.0097889	0.00194046	4.5e-07	460443	rs10880887	T	C	0.422692	4.67659e-05	21.5339
Oily fish intake || id:ukb-b-2209	12	23697725	-0.0104762	0.00206762	4e-07	460443	rs7965154	A	C	0.313497	4.72404e-05	21.7524
Oily fish intake || id:ukb-b-2209	12	52176235	0.0135799	0.00220965	8e-10	460443	rs303817	G	A	0.751146	6.89433e-05	31.7465
Oily fish intake || id:ukb-b-2209	12	112233018	-0.00930854	0.0020378	4.9e-06	460443	rs10744777	C	T	0.326258	3.80932e-05	17.5404
Oily fish intake || id:ukb-b-2209	12	94545898	-0.012209	0.00238592	3.1e-07	460443	rs3847799	C	A	0.797566	4.81327e-05	22.1633
Oily fish intake || id:ukb-b-2209	13	54220229	0.0149567	0.00265295	1.7e-08	460443	rs1361016	G	T	0.844853	5.86443e-05	27.0038
Oily fish intake || id:ukb-b-2209	13	59412819	-0.0127449	0.00223046	1.1e-08	460443	rs9597870	G	T	0.245844	6.02315e-05	27.7347
Oily fish intake || id:ukb-b-2209	13	72748285	0.0110916	0.00223476	6.9e-07	460443	rs7338243	A	G	0.24386	4.53692e-05	20.8908
Oily fish intake || id:ukb-b-2209	13	93477312	-0.0157428	0.00273045	8.1e-09	460443	rs9301837	A	C	0.143273	6.08416e-05	28.0157
Oily fish intake || id:ukb-b-2209	13	101252635	-0.0122298	0.00192275	2e-10	460443	rs12855717	T	C	0.526774	7.45696e-05	34.3374
Oily fish intake || id:ukb-b-2209	13	55975115	-0.0220014	0.00215651	1.9e-24	460443	rs3124402	G	A	0.733261	0.000189355	87.2031
Oily fish intake || id:ukb-b-2209	14	83454485	-0.00908313	0.00193287	2.6e-06	460443	rs1263459	A	G	0.426008	4.03482e-05	18.5787
Oily fish intake || id:ukb-b-2209	14	25536371	-0.00895035	0.00192834	3.5e-06	460443	rs7147583	A	G	0.564892	3.93797e-05	18.1327
Oily fish intake || id:ukb-b-2209	14	23650191	0.0108608	0.00196936	3.5e-08	460443	rs4982738	A	G	0.582899	5.73572e-05	26.4111
Oily fish intake || id:ukb-b-2209	14	29766012	-0.0145833	0.00199948	3e-13	460443	rs1951286	G	T	0.644911	9.74044e-05	44.8534
Oily fish intake || id:ukb-b-2209	14	98886128	-0.0113956	0.00211647	7.3e-08	460443	rs10137526	T	G	0.287976	5.32544e-05	24.5218
Oily fish intake || id:ukb-b-2209	14	100279492	-0.0109641	0.00196607	2.5e-08	460443	rs12896749	C	G	0.384721	5.69107e-05	26.2055
Oily fish intake || id:ukb-b-2209	14	98092019	-0.027795	0.0058291	1.9e-06	460443	rs139348162	T	G	0.031413	4.70123e-05	21.6474
Oily fish intake || id:ukb-b-2209	15	47867762	0.0146421	0.00192478	2.8e-14	460443	rs28533540	A	G	0.534203	0.000106694	49.1315
Oily fish intake || id:ukb-b-2209	15	95312071	0.00977226	0.00206306	2.2e-06	460443	rs12906962	C	T	0.320345	4.1584e-05	19.1478
Oily fish intake || id:ukb-b-2209	15	35933286	0.0110217	0.00236968	3.3e-06	460443	rs12906493	C	T	0.211093	4.04601e-05	18.6302
Oily fish intake || id:ukb-b-2209	15	79472522	-0.0104793	0.00201445	2e-07	460443	rs4778971	G	A	0.589366	5.31538e-05	24.4755
Oily fish intake || id:ukb-b-2209	16	51495068	-0.0133201	0.0020015	2.8e-11	460443	rs9889161	T	G	0.357929	8.15502e-05	37.5521
Oily fish intake || id:ukb-b-2209	16	65808760	-0.0132797	0.00282072	2.5e-06	460443	rs11648715	G	A	0.132257	4.04777e-05	18.6384
Oily fish intake || id:ukb-b-2209	16	72910491	-0.00927999	0.00197398	2.6e-06	460443	rs7404229	G	A	0.614177	4.08138e-05	18.7931
Oily fish intake || id:ukb-b-2209	16	82538255	0.0312201	0.00655666	1.9e-06	460443	rs141652736	C	G	0.022366	4.26249e-05	19.6271
Oily fish intake || id:ukb-b-2209	16	9541490	0.0245938	0.00519868	2.2e-06	460443	rs117551050	C	A	0.035003	4.08613e-05	18.815
Oily fish intake || id:ukb-b-2209	16	53800954	0.0184814	0.00194873	2.5e-21	460443	rs1421085	C	T	0.40341	0.000164408	75.7125
Oily fish intake || id:ukb-b-2209	16	83683945	0.0225669	0.00219679	9.4e-25	460443	rs11859365	C	A	0.253765	0.000192877	88.8258
Oily fish intake || id:ukb-b-2209	16	20144475	-0.0110857	0.00234426	2.3e-06	460443	rs1925517	A	G	0.786918	4.12128e-05	18.9769
Oily fish intake || id:ukb-b-2209	16	58768129	0.0133697	0.0028011	1.8e-06	460443	rs11558171	A	C	0.139895	4.30157e-05	19.807
Oily fish intake || id:ukb-b-2209	17	31764917	-0.0167698	0.00327094	2.9e-07	460443	rs72821178	C	T	0.094121	4.79559e-05	22.0819
Oily fish intake || id:ukb-b-2209	17	29389026	-0.0178328	0.00273746	7.3e-11	460443	rs28623270	T	A	0.14872	8.05213e-05	37.0783
Oily fish intake || id:ukb-b-2209	17	37817482	0.0119643	0.00216177	3.1e-08	460443	rs2271308	C	T	0.733181	5.60057e-05	25.7888
Oily fish intake || id:ukb-b-2209	17	44189067	-0.013923	0.00194478	8.1e-13	460443	rs7225002	G	A	0.4144	9.40841e-05	43.3243
Oily fish intake || id:ukb-b-2209	17	63549261	0.0106916	0.00230203	3.4e-06	460443	rs3923087	C	T	0.778602	3.94098e-05	18.1466
Oily fish intake || id:ukb-b-2209	17	77539767	-0.0132925	0.00274668	1.3e-06	460443	rs74575358	C	T	0.140808	4.27524e-05	19.6858
Oily fish intake || id:ukb-b-2209	18	53431951	-0.0162522	0.00260966	4.7e-10	460443	rs59355765	T	C	0.160079	7.10276e-05	32.7063
Oily fish intake || id:ukb-b-2209	18	22772069	0.00972113	0.00192681	4.5e-07	460443	rs4131293	T	C	0.45132	4.68023e-05	21.5507
Oily fish intake || id:ukb-b-2209	18	38222561	-0.0106989	0.00202754	1.3e-07	460443	rs8182438	T	C	0.335452	5.10346e-05	23.4996
Oily fish intake || id:ukb-b-2209	18	35156177	-0.0129784	0.00229212	1.5e-08	460443	rs7243428	G	A	0.224648	5.86778e-05	27.0192
Oily fish intake || id:ukb-b-2209	18	58834567	-0.011216	0.00208626	7.6e-08	460443	rs154911	T	A	0.303302	5.3165e-05	24.4806
Oily fish intake || id:ukb-b-2209	18	1841371	0.0157617	0.00277809	1.4e-08	460443	rs9958909	G	T	0.139718	5.97213e-05	27.4998
Oily fish intake || id:ukb-b-2209	18	73208445	-0.0110387	0.00203915	6.2e-08	460443	rs12966327	T	C	0.329122	5.38104e-05	24.7779
Oily fish intake || id:ukb-b-2209	18	22701299	-0.0092322	0.00198527	3.3e-06	460443	rs55701338	C	A	0.367028	3.96026e-05	18.2354
Oily fish intake || id:ukb-b-2209	19	22212505	-0.0106304	0.00194012	4.3e-08	460443	rs7254235	G	A	0.577254	5.51538e-05	25.3965
Oily fish intake || id:ukb-b-2209	19	37438329	-0.0159106	0.0028148	1.6e-08	460443	rs75887709	G	A	0.13588	5.94474e-05	27.3736
Oily fish intake || id:ukb-b-2209	19	49215095	-0.0192439	0.0019244	1.5e-23	460443	rs4002471	T	C	0.547362	0.000183502	84.5076
Oily fish intake || id:ukb-b-2209	19	18467322	-0.0133895	0.00223333	2e-09	460443	rs12983532	T	C	0.251137	6.74329e-05	31.051
Oily fish intake || id:ukb-b-2209	19	34807541	-0.00976099	0.00193429	4.5e-07	460443	rs2591847	A	G	0.560973	4.693e-05	21.6095
Oily fish intake || id:ukb-b-2209	20	44780150	0.0115315	0.00228489	4.5e-07	460443	rs6074041	A	G	0.229209	4.69862e-05	21.6354
Oily fish intake || id:ukb-b-2209	20	49868671	0.00990963	0.0021452	3.8e-06	460443	rs6021076	G	T	0.709417	4.04871e-05	18.6427
Oily fish intake || id:ukb-b-2209	20	31329704	-0.00970447	0.00194336	5.9e-07	460443	rs6119946	A	G	0.42455	4.60161e-05	21.1887
Oily fish intake || id:ukb-b-2209	20	12150042	-0.00901212	0.00196172	4.3e-06	460443	rs2092910	T	C	0.602684	3.88964e-05	17.9102
Oily fish intake || id:ukb-b-2209	20	33036482	0.0110001	0.00191451	9.2e-09	460443	rs6059844	G	A	0.495121	6.04953e-05	27.8562
Oily fish intake || id:ukb-b-2209	20	61154107	-0.011542	0.0019184	1.8e-09	460443	rs6089753	T	C	0.530967	6.63534e-05	30.5538
Oily fish intake || id:ukb-b-2209	20	12495731	0.0124683	0.00220977	1.7e-08	460443	rs6033437	A	C	0.257329	5.94196e-05	27.3608
Oily fish intake || id:ukb-b-2209	21	23340050	0.0107114	0.00193719	3.2e-08	460443	rs2827161	G	T	0.422842	5.60009e-05	25.7866
Oily fish intake || id:ukb-b-2209	21	34343828	0.00911581	0.00196369	3.4e-06	460443	rs4817505	C	T	0.389559	3.95219e-05	18.1982
Oily fish intake || id:ukb-b-2209	22	38324323	0.0100342	0.00198165	4.1e-07	460443	rs6000943	C	T	0.367797	4.68231e-05	21.5603
Oily fish intake || id:ukb-b-2209	22	27267178	0.00916866	0.00193237	2.1e-06	460443	rs13058717	C	T	0.432315	4.12619e-05	18.9995
Oily fish intake || id:ukb-b-2209	22	31750013	0.0169856	0.00223087	2.7e-14	460443	rs9606833	C	T	0.243593	0.000106319	48.959
Milk added to cereal || id:ukb-b-228	5	157395944	-0.0383392	0.00816172	2.6e-06	64949	rs3095985	G	A	0.131598	0.000335959	21.8269
Milk added to cereal || id:ukb-b-228	5	82211290	0.0380644	0.00812293	2.8e-06	64949	rs7341148	T	C	0.864095	0.000340302	22.1091
Milk added to cereal || id:ukb-b-228	6	108642404	0.086892	0.0188947	4.3e-06	64949	rs143373425	G	A	0.022642	0.000334163	21.7101
Milk added to cereal || id:ukb-b-228	8	131648838	-0.0923093	0.0200794	4.3e-06	64949	rs112356353	T	C	0.01913	0.000319777	20.7752
Milk added to cereal || id:ukb-b-228	8	76762183	0.0341084	0.00642408	1.1e-07	64949	rs10086758	A	C	0.242026	0.000426844	27.7341
Milk added to cereal || id:ukb-b-228	9	35938790	0.0965868	0.020925	3.9e-06	64949	rs113483724	T	C	0.017629	0.000323124	20.9927
Milk added to cereal || id:ukb-b-228	9	138608852	0.0655736	0.0137802	2e-06	64949	rs524282	T	G	0.957821	0.000347431	22.5724
Milk added to cereal || id:ukb-b-228	10	45254961	0.0372314	0.00790925	2.5e-06	64949	rs3890283	C	G	0.141291	0.000336364	21.8532
Milk added to cereal || id:ukb-b-228	11	105026673	0.0596551	0.0125807	2.1e-06	64949	rs61891137	T	C	0.052393	0.000353368	22.9583
Milk added to cereal || id:ukb-b-228	11	5224733	-0.0922232	0.0201832	4.9e-06	64949	rs72869808	T	C	0.018823	0.000314157	20.41
Milk added to cereal || id:ukb-b-228	12	125089002	0.0693122	0.0150795	4.3e-06	64949	rs11614776	T	C	0.035834	0.000331968	21.5675
Milk added to cereal || id:ukb-b-228	15	62933190	-0.0721069	0.0155689	3.6e-06	64949	rs142770759	A	G	0.038879	0.000388577	25.2467
Milk added to cereal || id:ukb-b-228	16	7333408	-0.0524675	0.0111201	2.4e-06	64949	rs7196563	C	T	0.065423	0.000336633	21.8706
Milk added to cereal || id:ukb-b-228	17	37601147	-0.0275016	0.00586956	2.8e-06	64949	rs11654153	A	C	0.650181	0.000344052	22.3528
Milk added to cereal || id:ukb-b-228	18	39425247	0.0636378	0.0138882	4.6e-06	64949	rs79625742	A	G	0.040896	0.000317692	20.6397
Green bean intake || id:ukb-b-2299	1	107102539	0.0656897	0.0136857	1.6e-06	64949	rs11485443	G	A	0.031097	0.00026003	16.8926
Green bean intake || id:ukb-b-2299	1	82300838	0.0915078	0.01955	2.9e-06	64949	rs115617710	A	T	0.015551	0.000256388	16.6559
Green bean intake || id:ukb-b-2299	2	127435764	0.0369127	0.00801336	4.1e-06	64949	rs13002529	T	C	0.097463	0.00023971	15.5722
Green bean intake || id:ukb-b-2299	2	156876094	0.156297	0.0321833	1.2e-06	64949	rs182013468	C	T	0.005646	0.000274292	17.8193
Green bean intake || id:ukb-b-2299	3	143038556	0.111935	0.0244711	4.8e-06	64949	rs115038961	T	G	0.010397	0.000257828	16.7495
Green bean intake || id:ukb-b-2299	3	25559048	-0.032499	0.00681385	1.8e-06	64949	rs1153592	A	T	0.139671	0.000253829	16.4896
Green bean intake || id:ukb-b-2299	4	107662898	-0.0247903	0.00489249	4e-07	64949	rs10856981	C	T	0.399382	0.000294836	19.1544
Green bean intake || id:ukb-b-2299	5	10964619	0.0993626	0.0181992	4.8e-08	64949	rs75384405	C	T	0.018245	0.00035369	22.9792
Green bean intake || id:ukb-b-2299	6	168620090	0.037736	0.00768026	9e-07	64949	rs73790412	T	C	0.105942	0.000269759	17.5248
Green bean intake || id:ukb-b-2299	6	15840674	0.103669	0.0212905	1.1e-06	64949	rs149262767	T	C	0.013951	0.000295687	19.2096
Green bean intake || id:ukb-b-2299	6	139867190	-0.0301897	0.00648474	3.2e-06	64949	rs17068900	T	C	0.159204	0.000244001	15.851
Green bean intake || id:ukb-b-2299	9	109278563	-0.0223526	0.00486005	4.2e-06	64949	rs7047957	T	C	0.48267	0.000249519	16.2096
Green bean intake || id:ukb-b-2299	11	18680523	0.0565117	0.0117844	1.6e-06	64949	rs117462537	A	G	0.042972	0.000262674	17.0644
Green bean intake || id:ukb-b-2299	13	106242538	0.0974905	0.0201162	1.3e-06	64949	rs139682232	T	C	0.016656	0.000311337	20.2267
Green bean intake || id:ukb-b-2299	13	55003857	-0.0231527	0.00472829	9.7e-07	64949	rs796032	T	A	0.494469	0.000267991	17.4099
Green bean intake || id:ukb-b-2299	15	32344820	0.127132	0.0270088	2.5e-06	64949	rs146548702	C	T	0.008536	0.000273572	17.7725
Green bean intake || id:ukb-b-2299	17	12476227	0.027299	0.00586324	3.2e-06	64949	rs9899110	T	C	0.787764	0.000249195	16.1885
Green bean intake || id:ukb-b-2299	20	8613204	-0.0318042	0.00692157	4.3e-06	64949	rs79842475	G	A	0.134852	0.000236019	15.3323
Whole-wheat cereal intake || id:ukb-b-2375	4	181124872	0.0224375	0.00457694	9.5e-07	64949	rs4861435	T	A	0.719856	0.000203051	13.1903
Whole-wheat cereal intake || id:ukb-b-2375	4	56696759	0.0715114	0.0151024	2.2e-06	64949	rs143775824	G	A	0.016881	0.00016974	11.026
Whole-wheat cereal intake || id:ukb-b-2375	9	8296448	0.0598106	0.0122395	1e-06	64949	rs72708587	G	A	0.026829	0.000186801	12.1345
Whole-wheat cereal intake || id:ukb-b-2375	10	62010325	-0.0245356	0.0052638	3.1e-06	64949	rs142485569	G	A	0.157322	0.000159615	10.3682
Whole-wheat cereal intake || id:ukb-b-2375	15	48226093	0.0308249	0.00636984	1.3e-06	64949	rs76303997	T	A	0.095613	0.000164325	10.6742
Whole-wheat cereal intake || id:ukb-b-2375	15	51538723	0.0177141	0.00378128	2.8e-06	64949	rs17523284	A	G	0.474487	0.000156486	10.1649
Intake of sugar added to coffee || id:ukb-b-243	1	75292359	-0.0203782	0.00419804	1.2e-06	64949	rs794402	G	T	0.488291	0.000207522	13.4807
Intake of sugar added to coffee || id:ukb-b-243	3	164277096	-0.0228634	0.00465645	9.1e-07	64949	rs1963970	T	C	0.304793	0.000221529	14.3908
Intake of sugar added to coffee || id:ukb-b-243	4	42046464	0.135967	0.02702	4.9e-07	64949	rs184983795	T	C	0.007359	0.00027009	17.5463
Intake of sugar added to coffee || id:ukb-b-243	5	132576442	0.0234516	0.00508269	3.9e-06	64949	rs750257	G	T	0.219603	0.000188508	12.2453
Intake of sugar added to coffee || id:ukb-b-243	6	62008555	0.117893	0.0257451	4.7e-06	64949	rs139641027	T	C	0.008307	0.000228996	14.876
Intake of sugar added to coffee || id:ukb-b-243	6	5491089	-0.084228	0.0182164	3.8e-06	64949	rs138283867	C	A	0.014694	0.000205425	13.3445
Intake of sugar added to coffee || id:ukb-b-243	6	21272431	0.0307991	0.00623734	7.9e-07	64949	rs807827	G	A	0.133719	0.000219765	14.2762
Intake of sugar added to coffee || id:ukb-b-243	8	5534049	0.0212786	0.00460115	3.8e-06	64949	rs2527164	T	G	0.689642	0.000193822	12.5906
Intake of sugar added to coffee || id:ukb-b-243	9	132021187	0.0658769	0.0134712	1e-06	64949	rs3814494	T	G	0.026903	0.000227223	14.7608
Intake of sugar added to coffee || id:ukb-b-243	12	13937320	0.0197606	0.00423833	3.1e-06	64949	rs220549	C	T	0.577045	0.000190605	12.3816
Intake of sugar added to coffee || id:ukb-b-243	13	83479703	-0.0330486	0.00690328	1.7e-06	64949	rs7995210	G	A	0.89607	0.000203432	13.215
Intake of sugar added to coffee || id:ukb-b-243	16	53806453	-0.0212891	0.00427352	6.3e-07	64949	rs56094641	G	A	0.40577	0.000218564	14.1982
Intake of sugar added to coffee || id:ukb-b-243	18	50972182	0.0204274	0.00421636	1.3e-06	64949	rs12960505	T	G	0.560233	0.000205612	13.3566
Intake of sugar added to coffee || id:ukb-b-243	18	37169033	-0.0203204	0.00437883	3.5e-06	64949	rs2726248	G	T	0.374857	0.000193526	12.5714
Intake of sugar added to coffee || id:ukb-b-243	20	16978524	0.0229891	0.00439006	1.6e-07	64949	rs6044561	C	G	0.354686	0.00024193	15.7164
Intake of sugar added to coffee || id:ukb-b-243	22	28982943	-0.0253847	0.00552949	4.4e-06	64949	rs5762702	A	C	0.172481	0.000183947	11.949
White pasta intake || id:ukb-b-2512	11	130467942	0.109391	0.0235703	3.5e-06	64949	rs145308424	G	A	0.00661	0.00015715	10.208
Orange juice intake || id:ukb-b-2763	4	189131782	-0.0338647	0.00663857	3.4e-07	64949	rs62352893	C	T	0.159036	0.000306759	19.9292
Orange juice intake || id:ukb-b-2763	6	22625737	0.0563396	0.0104706	7.4e-08	64949	rs13216626	C	T	0.058301	0.000348534	22.6442
Orange juice intake || id:ukb-b-2763	7	152654225	-0.0293546	0.00637812	4.2e-06	64949	rs12534433	C	T	0.302977	0.000363948	23.6459
Orange juice intake || id:ukb-b-2763	9	16223130	-0.0497766	0.0100134	6.7e-07	64949	rs4961673	T	C	0.062615	0.000290855	18.8957
Orange juice intake || id:ukb-b-2763	10	119635854	0.0859141	0.0178563	1.5e-06	64949	rs61866033	A	G	0.01863	0.000269901	17.534
Orange juice intake || id:ukb-b-2763	10	118258662	0.0883453	0.0191203	3.8e-06	64949	rs117044389	C	A	0.019192	0.000293833	19.0892
Orange juice intake || id:ukb-b-2763	11	15965326	-0.089076	0.0187077	1.9e-06	64949	rs76481326	T	C	0.017152	0.000267518	17.3791
Orange juice intake || id:ukb-b-2763	13	88192780	0.0956822	0.0189664	4.5e-07	64949	rs79774500	A	G	0.016428	0.000295858	19.2208
Orange juice intake || id:ukb-b-2763	14	29062744	-0.0283432	0.00536932	1.3e-07	64949	rs6576250	A	G	0.716844	0.000326121	21.1875
Orange juice intake || id:ukb-b-2763	16	24927845	-0.0513849	0.0109688	2.8e-06	64949	rs117787888	G	C	0.053253	0.000266244	17.2963
Orange juice intake || id:ukb-b-2763	19	51933504	0.0347521	0.00705335	8.3e-07	64949	rs10084140	A	C	0.137365	0.000286217	18.5943
Orange juice intake || id:ukb-b-2763	21	39546827	0.0240924	0.00519841	3.6e-06	64949	rs55690725	A	C	0.334867	0.000258566	16.7974
Fizzy drink intake || id:ukb-b-2832	1	117600593	0.0282644	0.00571632	7.6e-07	64949	rs2477723	A	T	0.884478	0.000163253	10.6045
Fizzy drink intake || id:ukb-b-2832	3	175716396	0.0515229	0.0106619	1.3e-06	64949	rs111648181	A	G	0.030607	0.000157526	10.2324
Fizzy drink intake || id:ukb-b-2832	4	175871449	0.0190831	0.00372304	3e-07	64949	rs6819167	G	A	0.572177	0.000178288	11.5813
Fizzy drink intake || id:ukb-b-2832	6	105860107	0.0188133	0.00403367	3.1e-06	64949	rs6920614	C	A	0.32278	0.000154738	10.0513
Fizzy drink intake || id:ukb-b-2832	8	60226611	0.0325164	0.00663955	9.7e-07	64949	rs7829588	T	A	0.090698	0.000174398	11.3286
Fizzy drink intake || id:ukb-b-2832	13	19534612	0.034421	0.00734938	2.8e-06	64949	rs78236863	A	G	0.075954	0.000166311	10.8032
Fizzy drink intake || id:ukb-b-2832	13	108706992	0.0221009	0.00455205	1.2e-06	64949	rs9587497	A	T	0.206168	0.000159882	10.3855
Lettuce intake || id:ukb-b-2867	2	121023977	-0.0344176	0.00705633	1.1e-06	64949	rs4274598	T	C	0.247258	0.000440948	28.6509
Lettuce intake || id:ukb-b-2867	4	6678234	-0.0342095	0.00626798	4.8e-08	64949	rs4689507	T	G	0.6108	0.00055641	36.1573
Lettuce intake || id:ukb-b-2867	8	27344198	0.0977734	0.0212842	4.4e-06	64949	rs140432390	C	T	0.021467	0.000401623	26.0947
Lettuce intake || id:ukb-b-2867	9	117542291	-0.194205	0.0422115	4.2e-06	64949	rs56169733	C	T	0.00541	0.000405875	26.3711
Lettuce intake || id:ukb-b-2867	10	23660841	-0.109252	0.0229699	2e-06	64949	rs56180092	A	G	0.017691	0.000414848	26.9543
Lettuce intake || id:ukb-b-2867	12	122483857	-0.0758539	0.0149367	3.8e-07	64949	rs117121492	C	T	0.046804	0.000513394	33.3605
Lettuce intake || id:ukb-b-2867	12	69591117	0.0636509	0.0128411	7.2e-07	64949	rs78486026	A	G	0.062235	0.000472898	30.7279
Lettuce intake || id:ukb-b-2867	13	103581492	0.027938	0.00605522	4e-06	64949	rs783448	C	A	0.493491	0.0003902	25.3522
Lettuce intake || id:ukb-b-2867	16	11414911	0.102528	0.0215355	1.9e-06	64949	rs150258910	G	T	0.021015	0.000432534	28.104
Lettuce intake || id:ukb-b-2867	17	55226983	0.0306534	0.00642401	1.8e-06	64949	rs4794701	C	G	0.345084	0.000424715	27.5957
Lettuce intake || id:ukb-b-2867	18	65913252	-0.0466241	0.00968348	1.5e-06	64949	rs1351615	T	C	0.886751	0.000436603	28.3685
Lettuce intake || id:ukb-b-2867	20	21397214	0.0593776	0.0123879	1.6e-06	64949	rs8123963	C	T	0.066797	0.00043955	28.56
Porridge intake || id:ukb-b-29	1	115450947	-0.103771	0.0215645	1.5e-06	64949	rs139125030	A	T	0.009254	0.000197458	12.8268
Porridge intake || id:ukb-b-29	1	58989776	0.0292205	0.00629687	3.5e-06	64949	rs4912340	G	C	0.109937	0.000167097	10.8543
Porridge intake || id:ukb-b-29	2	75967534	0.0886984	0.0173063	3e-07	64949	rs138894584	G	A	0.013098	0.000203395	13.2126
Porridge intake || id:ukb-b-29	3	146469493	0.0331199	0.00724119	4.8e-06	64949	rs76126926	A	G	0.080576	0.000162529	10.5575
Porridge intake || id:ukb-b-29	5	16866457	0.0494498	0.0102497	1.4e-06	64949	rs78787695	T	C	0.041177	0.000193087	12.5428
Porridge intake || id:ukb-b-29	6	159332826	-0.0356088	0.00774952	4.3e-06	64949	rs10945577	A	G	0.068911	0.000162714	10.5695
Porridge intake || id:ukb-b-29	6	167750942	0.0784308	0.0167747	2.9e-06	64949	rs146892540	G	A	0.014523	0.000176078	11.4378
Porridge intake || id:ukb-b-29	7	151085596	-0.0288764	0.00608777	2.1e-06	64949	rs4726021	A	G	0.118786	0.000174567	11.3396
Porridge intake || id:ukb-b-29	8	23100602	-0.0803479	0.0164209	9.9e-07	64949	rs117679919	T	C	0.014753	0.000187674	12.1912
Porridge intake || id:ukb-b-29	10	124012858	0.0188954	0.00406238	3.3e-06	64949	rs911784	C	T	0.382119	0.000168595	10.9516
Porridge intake || id:ukb-b-29	14	102700988	-0.0194103	0.00419427	3.7e-06	64949	rs4906184	G	C	0.339429	0.000168952	10.9748
Porridge intake || id:ukb-b-29	15	61382424	-0.0364558	0.00778565	2.8e-06	64949	rs718911	G	A	0.068516	0.000169641	11.0195
Porridge intake || id:ukb-b-29	20	58313688	0.0463547	0.0101436	4.9e-06	64949	rs1186256	A	G	0.955711	0.000181903	11.8162
Porridge intake || id:ukb-b-29	20	57950986	0.0799414	0.0156159	3.1e-07	64949	rs6026835	G	A	0.016251	0.000204333	13.2735
Cabbage/kale intake || id:ukb-b-2975	1	20135583	-0.0439112	0.00898825	1e-06	64949	rs2314759	A	C	0.069654	0.000249903	16.2345
Cabbage/kale intake || id:ukb-b-2975	1	110649619	0.0299565	0.00632694	2.2e-06	64949	rs617579	T	C	0.137326	0.000212624	13.8122
Cabbage/kale intake || id:ukb-b-2975	3	98536871	-0.0405709	0.00872304	3.3e-06	64949	rs62278488	T	C	0.066819	0.00020527	13.3344
Cabbage/kale intake || id:ukb-b-2975	3	5291964	0.0941913	0.0196192	1.6e-06	64949	rs150680641	G	A	0.012841	0.000224925	14.6115
Cabbage/kale intake || id:ukb-b-2975	3	39191958	0.0921085	0.0192509	1.7e-06	64949	rs4676603	A	G	0.012968	0.000217187	14.1087
Cabbage/kale intake || id:ukb-b-2975	4	55890497	0.115015	0.0239014	1.5e-06	64949	rs192403427	G	A	0.010182	0.000266641	17.3222
Cabbage/kale intake || id:ukb-b-2975	5	73212286	0.0401105	0.00784408	3.2e-07	64949	rs282406	A	G	0.090431	0.000264667	17.1939
Cabbage/kale intake || id:ukb-b-2975	5	31410528	0.11101	0.0239574	3.6e-06	64949	rs138929729	A	G	0.008594	0.000209991	13.6412
Cabbage/kale intake || id:ukb-b-2975	5	150129607	0.141594	0.0291532	1.2e-06	64949	rs148641529	C	A	0.005958	0.000237479	15.4272
Cabbage/kale intake || id:ukb-b-2975	6	30615284	0.0655675	0.0131483	6.1e-07	64949	rs116816200	A	G	0.030523	0.000254432	16.5288
Cabbage/kale intake || id:ukb-b-2975	6	3060265	0.0203066	0.00443266	4.6e-06	64949	rs12216003	G	C	0.574775	0.000201568	13.0939
Cabbage/kale intake || id:ukb-b-2975	7	67723690	0.084214	0.0182678	4e-06	64949	rs117299129	C	T	0.014257	0.000199338	12.949
Cabbage/kale intake || id:ukb-b-2975	7	10478383	0.110164	0.022757	1.3e-06	64949	rs79273432	C	T	0.010146	0.000243767	15.8358
Cabbage/kale intake || id:ukb-b-2975	8	72031901	0.0209359	0.00455398	4.3e-06	64949	rs72652073	C	G	0.375695	0.000205611	13.3565
Cabbage/kale intake || id:ukb-b-2975	9	16660767	-0.0269316	0.0055664	1.3e-06	64949	rs10962528	A	C	0.190442	0.000223648	14.5285
Cabbage/kale intake || id:ukb-b-2975	9	89606138	-0.0960843	0.019833	1.3e-06	64949	rs117630679	T	C	0.012708	0.000231664	15.0493
Cabbage/kale intake || id:ukb-b-2975	12	1948947	0.0894947	0.0194085	4e-06	64949	rs758166	T	G	0.012916	0.000204224	13.2664
Cabbage/kale intake || id:ukb-b-2975	13	68136578	0.0343565	0.0073667	3.1e-06	64949	rs4884742	A	G	0.097396	0.000207533	13.4814
Cabbage/kale intake || id:ukb-b-2975	15	84140931	0.0734998	0.0160031	4.4e-06	64949	rs118191814	T	C	0.018745	0.000198733	12.9097
Cabbage/kale intake || id:ukb-b-2975	17	8771747	-0.0510405	0.0105884	1.4e-06	64949	rs118053517	T	C	0.047785	0.000237075	15.401
Cabbage/kale intake || id:ukb-b-2975	18	2301797	0.100831	0.0214187	2.5e-06	64949	rs150358228	A	G	0.012407	0.000249151	16.1857
White wine intake || id:ukb-b-311	1	96228953	0.032448	0.00657061	7.9e-07	64949	rs4551638	C	G	0.286871	0.000430785	27.9903
White wine intake || id:ukb-b-311	1	19163656	0.0438156	0.00884769	7.3e-07	64949	rs4920553	A	G	0.127848	0.000428128	27.8175
White wine intake || id:ukb-b-311	2	56675378	0.0911859	0.0181525	5.1e-07	64949	rs72805122	A	G	0.027905	0.000451103	29.311
White wine intake || id:ukb-b-311	3	114565212	0.0653714	0.0133526	9.8e-07	64949	rs1543247	G	C	0.051702	0.000419042	27.2269
White wine intake || id:ukb-b-311	3	4905105	-0.0304031	0.00630518	1.4e-06	64949	rs7644783	G	A	0.673713	0.000406388	26.4044
White wine intake || id:ukb-b-311	4	100239319	0.0841167	0.0173878	1.3e-06	64949	rs1229984	C	T	0.970816	0.000400937	26.0501
White wine intake || id:ukb-b-311	5	157753105	-0.0435428	0.0085929	4e-07	64949	rs2988328	C	T	0.862677	0.000449215	29.1883
White wine intake || id:ukb-b-311	6	8002502	0.0740538	0.0161347	4.4e-06	64949	rs116453290	T	C	0.034542	0.000365768	23.7642
White wine intake || id:ukb-b-311	11	16909925	0.0362263	0.00635886	1.2e-08	64949	rs10766353	T	C	0.341369	0.000590125	38.3495
White wine intake || id:ukb-b-311	12	68110089	0.0827766	0.0171283	1.3e-06	64949	rs73137883	G	A	0.030693	0.000407705	26.49
White wine intake || id:ukb-b-311	13	22740581	0.108135	0.023311	3.5e-06	64949	rs59696398	C	T	0.016505	0.000379621	24.6646
White wine intake || id:ukb-b-311	13	82956579	0.114973	0.024019	1.7e-06	64949	rs73234113	T	C	0.016271	0.000423167	27.495
White wine intake || id:ukb-b-311	14	104201869	0.0301399	0.005932	3.8e-07	64949	rs941473	G	C	0.476488	0.000453202	29.4475
White wine intake || id:ukb-b-311	16	4362937	0.142264	0.0307188	3.6e-06	64949	rs143297875	A	G	0.011817	0.000472677	30.7135
White wine intake || id:ukb-b-311	17	68715837	-0.0332475	0.00724628	4.5e-06	64949	rs72863217	G	T	0.215661	0.000373959	24.2966
White wine intake || id:ukb-b-311	18	22208601	-0.0314913	0.00601846	1.7e-07	64949	rs339866	A	G	0.417804	0.000482451	31.3489
Pure fruit/vegetable juice intake || id:ukb-b-337	1	72468596	0.029564	0.00634231	3.1e-06	64949	rs12404769	C	G	0.104681	0.000163833	10.6422
Pure fruit/vegetable juice intake || id:ukb-b-337	2	234984063	-0.0722015	0.0151271	1.8e-06	64949	rs144173039	A	G	0.016788	0.000172095	11.179
Pure fruit/vegetable juice intake || id:ukb-b-337	3	19595902	0.0240463	0.0044913	8.6e-08	64949	rs7628760	G	T	0.247402	0.000215324	13.9877
Pure fruit/vegetable juice intake || id:ukb-b-337	4	114860006	-0.0201003	0.00424574	2.2e-06	64949	rs67447337	A	T	0.308789	0.000172468	11.2032
Pure fruit/vegetable juice intake || id:ukb-b-337	10	50090610	0.0666433	0.014289	3.1e-06	64949	rs76473447	T	C	0.019257	0.000167759	10.8973
Pure fruit/vegetable juice intake || id:ukb-b-337	13	72682406	0.0273562	0.00517878	1.3e-07	64949	rs9599935	T	C	0.175265	0.000216347	14.0541
Pure fruit/vegetable juice intake || id:ukb-b-337	17	55256841	0.0749824	0.0161503	3.4e-06	64949	rs143987628	A	G	0.016201	0.000179224	11.6422
Pure fruit/vegetable juice intake || id:ukb-b-337	18	73677441	0.0508059	0.0106919	2e-06	64949	rs79620739	A	G	0.034038	0.000169739	11.0259
Cake intake || id:ukb-b-3433	1	170744535	0.0716446	0.0143309	5.8e-07	64949	rs16863585	A	G	0.01746	0.000176113	11.44
Cake intake || id:ukb-b-3433	1	232623323	0.0217565	0.00430722	4.4e-07	64949	rs4233064	A	T	0.256159	0.000180384	11.7175
Cake intake || id:ukb-b-3433	1	181149508	-0.022633	0.0048441	3e-06	64949	rs35268725	C	T	0.185315	0.000154673	10.0471
Cake intake || id:ukb-b-3433	5	180674930	0.0465174	0.00984615	2.3e-06	64949	rs75953358	A	G	0.039254	0.000163212	10.6019
Cake intake || id:ukb-b-3433	10	28329571	0.0340726	0.00705211	1.4e-06	64949	rs71489608	A	G	0.079165	0.00016926	10.9948
Cake intake || id:ukb-b-3433	12	14176722	0.0199882	0.00423221	2.3e-06	64949	rs1468944	A	C	0.274147	0.000159005	10.3285
Hard cheese intake || id:ukb-b-3542	1	22616286	0.055464	0.0120431	4.1e-06	64949	rs760916	G	T	0.042154	0.00024842	16.1382
Hard cheese intake || id:ukb-b-3542	4	54775225	-0.0230496	0.0048301	1.8e-06	64949	rs10866415	A	C	0.618916	0.000250616	16.2809
Hard cheese intake || id:ukb-b-3542	5	26364671	0.0452046	0.00861011	1.5e-07	64949	rs12652998	A	G	0.084887	0.000317476	20.6257
Hard cheese intake || id:ukb-b-3542	7	10616012	-0.0249419	0.00530909	2.6e-06	64949	rs12703042	G	T	0.272952	0.00024691	16.04
Hard cheese intake || id:ukb-b-3542	8	13743185	0.0599493	0.0130956	4.7e-06	64949	rs9650370	C	T	0.033318	0.000231505	15.0391
Hard cheese intake || id:ukb-b-3542	9	19173305	-0.0240107	0.00517854	3.5e-06	64949	rs13287896	G	T	0.303992	0.000243959	15.8482
Hard cheese intake || id:ukb-b-3542	9	94591958	-0.109491	0.0233133	2.6e-06	64949	rs148920910	A	G	0.01175	0.000278414	18.0872
Hard cheese intake || id:ukb-b-3542	11	34310678	-0.0634382	0.0132367	1.6e-06	64949	rs2611129	C	T	0.967313	0.000254492	16.5327
Hard cheese intake || id:ukb-b-3542	14	67392187	-0.0528175	0.0109369	1.4e-06	64949	rs78213935	C	A	0.048898	0.00025948	16.8568
Hard cheese intake || id:ukb-b-3542	14	20543486	-0.0969331	0.0204552	2.1e-06	64949	rs190262588	T	C	0.017626	0.00032539	21.14
Hard cheese intake || id:ukb-b-3542	15	65663920	0.0649621	0.0141285	4.3e-06	64949	rs76435153	A	C	0.028599	0.000234477	15.2321
Hard cheese intake || id:ukb-b-3542	18	47493970	-0.039585	0.00842382	2.6e-06	64949	rs8089039	G	A	0.912382	0.000250531	16.2753
Hard cheese intake || id:ukb-b-3542	19	13224532	0.0624669	0.0136554	4.8e-06	64949	rs149187880	A	T	0.033672	0.000253935	16.4965
Sweet biscuits intake || id:ukb-b-3646	2	174126726	0.0694983	0.0137712	4.5e-07	64949	rs62174398	C	G	0.131856	0.00110578	71.8968
Sweet biscuits intake || id:ukb-b-3646	2	78703208	0.186342	0.0370293	4.8e-07	64949	rs150325676	A	G	0.015982	0.00109216	71.01
Sweet biscuits intake || id:ukb-b-3646	2	83428293	-0.082973	0.0176278	2.5e-06	64949	rs60129519	G	C	0.074904	0.000954103	62.0253
Sweet biscuits intake || id:ukb-b-3646	3	34178911	0.11874	0.025403	3e-06	64949	rs116443327	C	T	0.035272	0.000959531	62.3785
Sweet biscuits intake || id:ukb-b-3646	4	170946654	0.143521	0.0294214	1.1e-06	64949	rs72702359	C	T	0.025659	0.00102994	66.9604
Sweet biscuits intake || id:ukb-b-3646	8	10277978	0.0606246	0.0109102	2.7e-08	64949	rs73197294	G	A	0.239639	0.00133938	87.1056
Sweet biscuits intake || id:ukb-b-3646	9	4435716	0.0916936	0.0186847	9.2e-07	64949	rs12238106	G	A	0.069008	0.00108032	70.2396
Sweet biscuits intake || id:ukb-b-3646	10	29471453	0.0848148	0.0173657	1e-06	64949	rs72800417	A	G	0.078406	0.00103959	67.5885
Sweet biscuits intake || id:ukb-b-3646	13	36259758	-0.0523906	0.0111045	2.4e-06	64949	rs9530870	C	A	0.226805	0.000962672	62.5829
Sweet biscuits intake || id:ukb-b-3646	14	83600878	0.0840546	0.0175365	1.6e-06	64949	rs17693321	C	T	0.076142	0.000993991	64.621
Sweet biscuits intake || id:ukb-b-3646	18	45487567	0.149632	0.0326268	4.5e-06	64949	rs117635565	C	A	0.020786	0.000911439	59.2492
Number of bread slices with butter/margarine || id:ukb-b-3713	1	198805731	0.212609	0.0382252	2.7e-08	64949	rs138905948	A	G	0.019028	0.0016875	109.783
Number of bread slices with butter/margarine || id:ukb-b-3713	1	21152640	0.0530369	0.0109387	1.2e-06	64949	rs10799665	G	A	0.655788	0.00126992	82.5822
Number of bread slices with butter/margarine || id:ukb-b-3713	3	134098670	-0.0504305	0.0108305	3.2e-06	64949	rs9847940	T	C	0.384042	0.00120322	78.2399
Number of bread slices with butter/margarine || id:ukb-b-3713	4	188355802	0.192494	0.0409213	2.6e-06	64949	rs13150297	T	A	0.016551	0.00120626	78.4375
Number of bread slices with butter/margarine || id:ukb-b-3713	6	169733143	0.0672537	0.0143332	2.7e-06	64949	rs12191202	A	G	0.166498	0.00125539	81.6362
Number of bread slices with butter/margarine || id:ukb-b-3713	9	13986416	-0.262944	0.053068	7.2e-07	64949	rs17278811	A	G	0.009984	0.00136679	88.8907
Number of bread slices with butter/margarine || id:ukb-b-3713	9	112596911	0.0568611	0.0123916	4.5e-06	64949	rs2025875	A	G	0.771952	0.00113835	74.0169
Number of bread slices with butter/margarine || id:ukb-b-3713	11	68199641	-0.0918298	0.0197418	3.3e-06	64949	rs73516810	A	G	0.0751	0.00117147	76.1728
Number of bread slices with butter/margarine || id:ukb-b-3713	12	43684266	0.0601064	0.0115221	1.8e-07	64949	rs7965336	A	G	0.282353	0.00146411	95.2292
Number of bread slices with butter/margarine || id:ukb-b-3713	12	132216344	-0.0878813	0.0166026	1.2e-07	64949	rs77904614	G	A	0.110826	0.00152213	99.0084
Number of bread slices with butter/margarine || id:ukb-b-3713	13	106311373	-0.0910677	0.0194035	2.7e-06	64949	rs72659826	A	G	0.079678	0.00121629	79.0906
Number of bread slices with butter/margarine || id:ukb-b-3713	17	4448853	-0.0530155	0.0114432	3.6e-06	64949	rs2306267	T	C	0.675791	0.00123161	80.088
Number of bread slices with butter/margarine || id:ukb-b-3713	17	72118452	0.0512178	0.0104515	9.6e-07	64949	rs7209025	G	A	0.442824	0.00129448	84.1816
Spirits intake || id:ukb-b-3751	1	214592915	-0.074121	0.015979	3.5e-06	64949	rs116756561	C	T	0.01933	0.000208289	13.5306
Spirits intake || id:ukb-b-3751	1	110410607	0.0667798	0.0130983	3.4e-07	64949	rs72689525	T	A	0.027872	0.000241664	15.6991
Spirits intake || id:ukb-b-3751	1	60233431	0.116515	0.0232683	5.5e-07	64949	rs74878100	C	T	0.00833	0.000224288	14.5701
Spirits intake || id:ukb-b-3751	2	216769158	0.0867544	0.0188421	4.1e-06	64949	rs114112236	A	G	0.013207	0.000196175	12.7435
Spirits intake || id:ukb-b-3751	2	183626357	0.1083	0.0235587	4.3e-06	64949	rs139164359	A	G	0.009298	0.000216082	14.0369
Spirits intake || id:ukb-b-3751	2	17371575	0.0747499	0.0161927	3.9e-06	64949	rs78005432	A	G	0.017483	0.000191958	12.4695
Spirits intake || id:ukb-b-3751	3	69531499	-0.0330513	0.00634545	1.9e-07	64949	rs9310159	A	G	0.130529	0.000247953	16.1078
Spirits intake || id:ukb-b-3751	4	69788637	0.0692654	0.014464	1.7e-06	64949	rs143539446	A	T	0.024502	0.000229346	14.8987
Spirits intake || id:ukb-b-3751	4	13929278	0.0996295	0.0205181	1.2e-06	64949	rs138008081	G	A	0.01175	0.000230521	14.9751
Spirits intake || id:ukb-b-3751	4	2775411	0.0668197	0.014503	4.1e-06	64949	rs71608237	A	G	0.021925	0.000191492	12.4392
Spirits intake || id:ukb-b-3751	5	161275413	0.0324747	0.00701246	3.6e-06	64949	rs4608967	T	C	0.101776	0.000192819	12.5254
Spirits intake || id:ukb-b-3751	5	94960359	0.119219	0.0246422	1.3e-06	64949	rs147930370	G	C	0.007909	0.000223046	14.4894
Spirits intake || id:ukb-b-3751	6	45830188	0.0629815	0.0134821	3e-06	64949	rs139045461	T	A	0.027293	0.000210615	13.6817
Spirits intake || id:ukb-b-3751	6	133957692	-0.0206145	0.00448932	4.4e-06	64949	rs7746271	C	A	0.662242	0.000190107	12.3492
Spirits intake || id:ukb-b-3751	6	112464184	0.0590349	0.0126792	3.2e-06	64949	rs78998916	T	G	0.030594	0.000206723	13.4288
Spirits intake || id:ukb-b-3751	7	109723957	0.100447	0.0212806	2.4e-06	64949	rs150981413	C	T	0.011055	0.000220615	14.3314
Spirits intake || id:ukb-b-3751	9	131829065	0.032	0.0068143	2.7e-06	64949	rs78876987	G	C	0.110127	0.000200702	13.0376
Spirits intake || id:ukb-b-3751	12	57047425	0.0683779	0.0144886	2.4e-06	64949	rs140480689	A	G	0.024674	0.000225035	14.6187
Spirits intake || id:ukb-b-3751	13	37444072	0.0971215	0.0203384	1.8e-06	64949	rs76296599	C	G	0.012655	0.000235718	15.3128
Spirits intake || id:ukb-b-3751	14	46782056	0.0230975	0.00467624	7.8e-07	64949	rs62001190	G	A	0.298063	0.000223237	14.5018
Spirits intake || id:ukb-b-3751	16	17560713	0.0701652	0.0152817	4.4e-06	64949	rs117203543	A	T	0.021871	0.000210639	13.6832
Spirits intake || id:ukb-b-3751	17	77791361	0.0870617	0.0179157	1.2e-06	64949	rs141415334	C	T	0.015616	0.000233034	15.1384
Spirits intake || id:ukb-b-3751	19	3020228	-0.0199732	0.00436066	4.6e-06	64949	rs10416487	C	T	0.401282	0.000191689	12.452
Spirits intake || id:ukb-b-3751	20	43311647	0.0686584	0.0148142	3.6e-06	64949	rs62204569	A	G	0.022749	0.000209597	13.6156
Spirits intake || id:ukb-b-3751	20	7169419	0.0329001	0.00672518	1e-06	64949	rs12480712	G	A	0.111819	0.000215002	13.9667
Pizza intake || id:ukb-b-3852	2	129623560	0.125335	0.0234411	9e-08	64949	rs114687993	T	G	0.005874	0.000183464	11.9176
Pizza intake || id:ukb-b-3852	12	53161220	0.0481363	0.00890366	6.4e-08	64949	rs74453184	A	G	0.038257	0.000170508	11.0759
Pizza intake || id:ukb-b-3852	20	5132572	0.048607	0.00946585	2.8e-07	64949	rs142169213	A	C	0.034179	0.000155985	10.1324
Fresh fruit intake || id:ukb-b-3881	1	72729142	-0.0131742	0.00137761	1.1e-21	446462	rs1620977	G	A	0.730517	6.83345e-05	30.5107
Fresh fruit intake || id:ukb-b-3881	1	204564714	0.00942073	0.0015033	3.7e-10	446462	rs12044599	G	A	0.21008	2.94555e-05	13.1511
Fresh fruit intake || id:ukb-b-3881	1	153992909	0.0114466	0.00169613	1.5e-11	446462	rs2790688	T	C	0.154068	3.41532e-05	15.2485
Fresh fruit intake || id:ukb-b-3881	1	97304868	0.00776806	0.00136078	1.1e-08	446462	rs559734	C	G	0.711817	2.47566e-05	11.0531
Fresh fruit intake || id:ukb-b-3881	1	65945906	-0.00801014	0.00125414	1.7e-10	446462	rs7554485	C	T	0.611539	3.04847e-05	13.6106
Fresh fruit intake || id:ukb-b-3881	2	651365	-0.0138606	0.00196025	1.5e-12	446462	rs2867113	A	G	0.130942	4.37242e-05	19.522
Fresh fruit intake || id:ukb-b-3881	2	225467840	0.00768104	0.00131215	4.8e-09	446462	rs111915841	C	G	0.322994	2.58022e-05	11.52
Fresh fruit intake || id:ukb-b-3881	2	45157336	-0.00843921	0.00129268	6.6e-11	446462	rs4953150	T	C	0.344088	3.21476e-05	14.3531
Fresh fruit intake || id:ukb-b-3881	2	58072660	0.00804043	0.00139033	7.3e-09	446462	rs17049185	T	G	0.267872	2.53573e-05	11.3213
Fresh fruit intake || id:ukb-b-3881	2	146298007	-0.00766096	0.0012287	4.5e-10	446462	rs10192394	T	C	0.528785	2.92479e-05	13.0584
Fresh fruit intake || id:ukb-b-3881	2	60235568	-0.00844567	0.0012744	3.4e-11	446462	rs11896330	A	G	0.632839	3.31473e-05	14.7994
Fresh fruit intake || id:ukb-b-3881	2	104094008	-0.00726908	0.00122339	2.8e-09	446462	rs817223	C	T	0.481314	2.63829e-05	11.7792
Fresh fruit intake || id:ukb-b-3881	3	85642479	-0.00783382	0.001266	6.1e-10	446462	rs1375566	A	G	0.627412	2.86919e-05	12.8101
Fresh fruit intake || id:ukb-b-3881	3	185824903	0.00917471	0.00155324	3.5e-09	446462	rs1356292	T	C	0.807546	2.61643e-05	11.6816
Fresh fruit intake || id:ukb-b-3881	3	21038260	0.00898012	0.00122355	2.1e-13	446462	rs13072255	C	A	0.493966	4.03154e-05	17.9999
Fresh fruit intake || id:ukb-b-3881	4	59882235	0.00791271	0.00123354	1.4e-10	446462	rs12641371	T	C	0.433148	3.07458e-05	13.7272
Fresh fruit intake || id:ukb-b-3881	5	92950673	-0.00757392	0.00122365	6e-10	446462	rs10064431	C	T	0.522495	2.86241e-05	12.7799
Fresh fruit intake || id:ukb-b-3881	5	95902093	0.00728855	0.00122061	2.4e-09	446462	rs149449	A	G	0.489167	2.6549e-05	11.8534
Fresh fruit intake || id:ukb-b-3881	6	51187787	0.0132585	0.00144389	4.2e-20	446462	rs994270	G	C	0.235126	6.3228e-05	28.2306
Fresh fruit intake || id:ukb-b-3881	6	50782834	0.00832073	0.00122891	1.3e-11	446462	rs2143081	A	G	0.539822	3.43977e-05	15.3577
Fresh fruit intake || id:ukb-b-3881	7	35078743	0.0068183	0.00122813	2.8e-08	446462	rs329274	G	A	0.485636	2.32254e-05	10.3695
Fresh fruit intake || id:ukb-b-3881	7	127595077	-0.00815943	0.00141599	8.3e-09	446462	rs12536253	C	G	0.24901	2.49001e-05	11.1172
Fresh fruit intake || id:ukb-b-3881	7	153495206	-0.00704676	0.00125592	2e-08	446462	rs10271924	T	C	0.492595	2.4823e-05	11.0827
Fresh fruit intake || id:ukb-b-3881	7	143723137	0.0195637	0.00126299	4.1e-54	446462	rs10249294	A	G	0.372973	0.000179018	79.9385
Fresh fruit intake || id:ukb-b-3881	8	57436577	0.00743079	0.0012406	2.1e-09	446462	rs1866823	A	G	0.544469	2.73899e-05	12.2288
Fresh fruit intake || id:ukb-b-3881	8	10209623	-0.00804815	0.00145251	3e-08	446462	rs7818437	C	T	0.235903	2.33509e-05	10.4255
Fresh fruit intake || id:ukb-b-3881	9	1734863	0.00738857	0.00129959	1.3e-08	446462	rs4302893	A	G	0.334189	2.42937e-05	10.8464
Fresh fruit intake || id:ukb-b-3881	9	5780121	0.00712915	0.00125874	1.5e-08	446462	rs2093654	G	A	0.388133	2.41403e-05	10.7779
Fresh fruit intake || id:ukb-b-3881	9	96217447	0.00756738	0.00129919	5.7e-09	446462	rs7869969	G	A	0.330836	2.53552e-05	11.3204
Fresh fruit intake || id:ukb-b-3881	9	23274223	0.00772163	0.00137406	1.9e-08	446462	rs6475724	T	C	0.727296	2.36511e-05	10.5595
Fresh fruit intake || id:ukb-b-3881	10	22098701	0.0123642	0.00135696	8.1e-20	446462	rs10828266	G	A	0.715634	6.22201e-05	27.7805
Fresh fruit intake || id:ukb-b-3881	10	125134393	0.00732973	0.00126801	7.4e-09	446462	rs11248509	T	A	0.371237	2.5081e-05	11.1979
Fresh fruit intake || id:ukb-b-3881	10	107577033	0.00747457	0.00135361	3.4e-08	446462	rs12780952	A	G	0.286382	2.28357e-05	10.1955
Fresh fruit intake || id:ukb-b-3881	10	65313819	-0.00672322	0.00122289	3.8e-08	446462	rs9919429	G	A	0.486008	2.25831e-05	10.0827
Fresh fruit intake || id:ukb-b-3881	11	8825774	-0.00771754	0.00128576	1.9e-09	446462	rs10840126	G	A	0.376121	2.79522e-05	12.4799
Fresh fruit intake || id:ukb-b-3881	11	63981507	0.00796969	0.00126932	3.4e-10	446462	rs60452247	A	G	0.363079	2.93765e-05	13.1158
Fresh fruit intake || id:ukb-b-3881	11	33759092	0.0123929	0.00212339	5.3e-09	446462	rs11032362	A	G	0.090976	2.54026e-05	11.3415
Fresh fruit intake || id:ukb-b-3881	11	47527052	0.00901088	0.00128277	2.1e-12	446462	rs10838724	T	G	0.367992	3.77681e-05	16.8626
Fresh fruit intake || id:ukb-b-3881	13	55924013	-0.00841258	0.00137614	9.8e-10	446462	rs7982441	C	T	0.731883	2.7775e-05	12.4008
Fresh fruit intake || id:ukb-b-3881	13	100650708	0.00695315	0.00123287	1.7e-08	446462	rs9517948	T	C	0.451352	2.39443e-05	10.6904
Fresh fruit intake || id:ukb-b-3881	14	32071665	0.00751549	0.00124738	1.7e-09	446462	rs12885598	A	G	0.596671	2.71856e-05	12.1376
Fresh fruit intake || id:ukb-b-3881	14	22038125	-0.0181417	0.0020297	4e-19	446462	rs34162196	T	C	0.1008	5.96627e-05	26.6386
Fresh fruit intake || id:ukb-b-3881	14	79943606	0.0112324	0.00147345	2.5e-14	446462	rs28479795	T	C	0.221473	4.3508e-05	19.4254
Fresh fruit intake || id:ukb-b-3881	16	72756598	0.0100607	0.00178024	1.6e-08	446462	rs71386977	C	G	0.137822	2.40548e-05	10.7398
Fresh fruit intake || id:ukb-b-3881	16	19279380	-0.00757523	0.00124161	1.1e-09	446462	rs1051547	C	T	0.561537	2.82575e-05	12.6162
Fresh fruit intake || id:ukb-b-3881	16	73602926	-0.0101452	0.00122398	1.1e-16	446462	rs862227	G	A	0.457858	5.1097e-05	22.8139
Fresh fruit intake || id:ukb-b-3881	17	58443095	0.035995	0.00608106	3.2e-09	446462	rs139042899	C	A	0.013469	3.44319e-05	15.373
Fresh fruit intake || id:ukb-b-3881	18	57971625	0.0103088	0.00136149	3.7e-14	446462	rs111526888	G	A	0.279947	4.28437e-05	19.1288
Fresh fruit intake || id:ukb-b-3881	18	24131659	-0.00694613	0.00124903	2.7e-08	446462	rs8095324	G	A	0.404041	2.32358e-05	10.3741
Fresh fruit intake || id:ukb-b-3881	18	44800515	0.0095625	0.00124771	1.8e-14	446462	rs2048522	T	A	0.434968	4.49473e-05	20.0681
Fresh fruit intake || id:ukb-b-3881	19	49261368	-0.00899731	0.00127708	1.9e-12	446462	rs739320	C	T	0.60575	3.86652e-05	17.2631
Fresh fruit intake || id:ukb-b-3881	19	10961273	-0.00773361	0.00125477	7.1e-10	446462	rs11085749	A	G	0.387076	2.8379e-05	12.6705
Fresh fruit intake || id:ukb-b-3881	19	46190268	0.00830429	0.00122265	1.1e-11	446462	rs1964272	A	G	0.48389	3.44448e-05	15.3788
Drinking water intake || id:ukb-b-3975	1	231974202	-0.145557	0.0302189	1.5e-06	64949	rs76945478	G	T	0.035583	0.00145413	94.579
Drinking water intake || id:ukb-b-3975	2	104541746	0.220021	0.0480412	4.7e-06	64949	rs10153636	C	T	0.01346	0.00128564	83.6057
Drinking water intake || id:ukb-b-3975	2	27750545	-0.0549934	0.0111917	8.9e-07	64949	rs2950835	G	A	0.563672	0.00148762	96.7601
Drinking water intake || id:ukb-b-3975	2	164173157	0.0694997	0.013878	5.5e-07	64949	rs1504260	A	G	0.201093	0.00155199	100.954
Drinking water intake || id:ukb-b-3975	2	178635782	0.0798656	0.0162008	8.2e-07	64949	rs111387455	T	C	0.134978	0.0014895	96.8827
Drinking water intake || id:ukb-b-3975	3	8332283	-0.0519268	0.0111516	3.2e-06	64949	rs4470491	G	C	0.511489	0.00134748	87.6332
Drinking water intake || id:ukb-b-3975	4	144806558	0.0559583	0.0120119	3.2e-06	64949	rs28444545	C	T	0.304319	0.00132586	86.2251
Drinking water intake || id:ukb-b-3975	4	4618051	0.0634998	0.0130213	1.1e-06	64949	rs113928962	G	C	0.237314	0.00145963	94.9374
Drinking water intake || id:ukb-b-3975	5	75435972	0.364183	0.0776573	2.7e-06	64949	rs35294020	G	A	0.005389	0.00142177	92.4715
Drinking water intake || id:ukb-b-3975	5	160584159	0.0579876	0.0121005	1.6e-06	64949	rs377268	A	G	0.298968	0.00140949	91.6715
Drinking water intake || id:ukb-b-3975	5	25545882	-0.0532229	0.0114301	3.2e-06	64949	rs13162251	T	C	0.378523	0.00133274	86.6728
Drinking water intake || id:ukb-b-3975	6	15654086	0.251783	0.0491995	3.1e-07	64949	rs80256451	G	A	0.013807	0.00172641	112.319
Drinking water intake || id:ukb-b-3975	6	16493362	-0.0517109	0.0110427	2.8e-06	64949	rs12204397	G	T	0.513133	0.00133609	86.8909
Drinking water intake || id:ukb-b-3975	7	17284577	-0.0705369	0.0114658	7.7e-10	64949	rs4410790	C	T	0.630564	0.00231809	150.903
Drinking water intake || id:ukb-b-3975	7	7914604	0.0563297	0.011154	4.4e-07	64949	rs13438763	T	C	0.53796	0.00157737	102.608
Drinking water intake || id:ukb-b-3975	8	139489790	-0.353386	0.0717435	8.4e-07	64949	rs150119776	A	G	0.006863	0.00170236	110.752
Drinking water intake || id:ukb-b-3975	9	88090652	0.0581371	0.012657	4.4e-06	64949	rs4562414	T	A	0.257165	0.00129134	83.9772
Drinking water intake || id:ukb-b-3975	10	18270153	0.202155	0.043983	4.3e-06	64949	rs79375232	T	A	0.016859	0.00135471	88.1038
Drinking water intake || id:ukb-b-3975	12	29777802	-0.155199	0.0332039	3e-06	64949	rs11050325	G	A	0.028584	0.00133763	86.9914
Drinking water intake || id:ukb-b-3975	12	32988482	0.0625208	0.0122082	3e-07	64949	rs7138369	C	A	0.708466	0.00161468	105.038
Drinking water intake || id:ukb-b-3975	13	24251956	0.230654	0.0477824	1.4e-06	64949	rs141204290	T	C	0.013702	0.00143795	93.5251
Drinking water intake || id:ukb-b-3975	13	52108978	0.0980861	0.0196943	6.3e-07	64949	rs12561532	G	A	0.086844	0.00152591	99.2549
Drinking water intake || id:ukb-b-3975	15	75027880	-0.0983574	0.0125998	5.9e-15	64949	rs2472297	T	C	0.25771	0.00370125	241.278
Drinking water intake || id:ukb-b-3975	17	65749473	0.198847	0.0417554	1.9e-06	64949	rs148278971	T	C	0.019613	0.00152058	98.9076
Drinking water intake || id:ukb-b-3975	22	35803601	0.274837	0.0579401	2.1e-06	64949	rs4645766	G	A	0.010547	0.00157654	102.553
Mushroom intake || id:ukb-b-4043	3	60874077	0.0267882	0.00515304	2e-07	64949	rs11130791	C	A	0.703459	0.000299392	19.4505
Mushroom intake || id:ukb-b-4043	3	129810202	-0.114299	0.0244635	3e-06	64949	rs56270010	T	C	0.010752	0.000277913	18.0547
Mushroom intake || id:ukb-b-4043	4	178834180	-0.0314041	0.00629296	6e-07	64949	rs61068241	C	A	0.168202	0.000275964	17.928
Mushroom intake || id:ukb-b-4043	4	165710080	-0.022229	0.004756	3e-06	64949	rs4420937	T	C	0.576822	0.000241232	15.6711
Mushroom intake || id:ukb-b-4043	8	17541691	-0.0321946	0.00704883	4.9e-06	64949	rs2410501	A	G	0.126637	0.000229272	14.894
Mushroom intake || id:ukb-b-4043	9	18931061	-0.0235767	0.00497114	2.1e-06	64949	rs10963842	T	G	0.346412	0.000251706	16.3516
Mushroom intake || id:ukb-b-4043	10	69289443	0.116463	0.0233001	5.8e-07	64949	rs182656582	T	A	0.011654	0.000312457	20.2995
Mushroom intake || id:ukb-b-4043	11	28471150	-0.0822874	0.0178352	4e-06	64949	rs80060075	C	G	0.017874	0.000237731	15.4436
Mushroom intake || id:ukb-b-4043	15	76413833	0.0656133	0.014128	3.4e-06	64949	rs139039924	T	C	0.029318	0.000245033	15.9181
Mushroom intake || id:ukb-b-4043	18	45693582	0.151352	0.0282273	8.2e-08	64949	rs35350431	A	G	0.00739	0.00033607	21.8341
Mushroom intake || id:ukb-b-4043	21	23925131	-0.0240946	0.00483165	6.1e-07	64949	rs12626372	A	G	0.391383	0.000276577	17.9678
Added milk to instant coffee || id:ukb-b-4051	1	175511784	0.0277471	0.00588276	2.4e-06	64949	rs1534901	A	G	0.690801	0.000328894	21.3677
Added milk to instant coffee || id:ukb-b-4051	1	61738270	0.0264126	0.00546202	1.3e-06	64949	rs437021	T	C	0.455858	0.000346094	22.4856
Added milk to instant coffee || id:ukb-b-4051	2	66815719	0.0274254	0.00575351	1.9e-06	64949	rs34036083	C	T	0.342483	0.000338752	22.0084
Added milk to instant coffee || id:ukb-b-4051	2	201296480	0.0776604	0.0165114	2.6e-06	64949	rs1866148	T	C	0.971743	0.000331212	21.5184
Added milk to instant coffee || id:ukb-b-4051	2	240205496	0.0498778	0.0108	3.9e-06	64949	rs62182100	G	C	0.069564	0.000322044	20.9225
Added milk to instant coffee || id:ukb-b-4051	3	87537345	0.0686673	0.0139184	8.1e-07	64949	rs111614603	C	A	0.041815	0.000377843	24.549
Added milk to instant coffee || id:ukb-b-4051	3	195501149	-0.0277149	0.00550632	4.8e-07	64949	rs2259292	T	C	0.566675	0.000377228	24.5091
Added milk to instant coffee || id:ukb-b-4051	5	22792532	0.0482609	0.0102564	2.5e-06	64949	rs17359278	G	A	0.075641	0.000325701	21.1602
Added milk to instant coffee || id:ukb-b-4051	5	165080425	0.0286075	0.00545228	1.5e-07	64949	rs1833504	A	G	0.518659	0.000408625	26.5498
Added milk to instant coffee || id:ukb-b-4051	7	1791443	-0.0622408	0.0136088	4.8e-06	64949	rs7455264	T	C	0.041533	0.000308426	20.0375
Added milk to instant coffee || id:ukb-b-4051	11	99242715	0.0584349	0.0119419	9.9e-07	64949	rs77029246	C	G	0.055907	0.000360459	23.4192
Added milk to instant coffee || id:ukb-b-4051	15	35355026	-0.10675	0.0228528	3e-06	64949	rs7173809	T	C	0.014613	0.00032818	21.3213
Added milk to instant coffee || id:ukb-b-4051	15	27222824	-0.0286798	0.00604271	2.1e-06	64949	rs12902711	A	G	0.606049	0.000392764	25.5189
Added milk to instant coffee || id:ukb-b-4051	17	74796420	0.0622973	0.0126344	8.2e-07	64949	rs7214821	C	T	0.0485	0.000358195	23.272
Added milk to instant coffee || id:ukb-b-4051	18	67165285	-0.0315814	0.00638166	7.5e-07	64949	rs34731608	T	C	0.241758	0.000365663	23.7574
Added milk to instant coffee || id:ukb-b-4051	19	57654215	-0.137179	0.0294518	3.2e-06	64949	rs185605287	A	T	0.008994	0.000335455	21.7941
Added milk to instant coffee || id:ukb-b-4051	19	56355861	-0.0631737	0.0134624	2.7e-06	64949	rs142365798	G	T	0.052182	0.000394774	25.6495
Added milk to instant coffee || id:ukb-b-4051	20	3649679	-0.0376583	0.00819104	4.3e-06	64949	rs543749	T	G	0.128048	0.000316677	20.5737
Baked bean intake || id:ukb-b-4058	1	7399550	-0.0419458	0.00902439	3.4e-06	64949	rs78813271	C	T	0.057074	0.000189375	12.3017
Baked bean intake || id:ukb-b-4058	1	162333181	-0.0480866	0.00965373	6.3e-07	64949	rs114412661	T	C	0.052218	0.000228879	14.8684
Baked bean intake || id:ukb-b-4058	2	110436037	0.130214	0.0255429	3.4e-07	64949	rs148676637	A	G	0.007554	0.000254231	16.5158
Baked bean intake || id:ukb-b-4058	2	57149472	0.0551928	0.0117932	2.9e-06	64949	rs112608234	C	A	0.032199	0.000189856	12.3329
Baked bean intake || id:ukb-b-4058	2	179185801	-0.0234572	0.00501855	3e-06	64949	rs4894011	T	C	0.780473	0.000188551	12.2481
Baked bean intake || id:ukb-b-4058	3	118899532	0.0629278	0.0128924	1.1e-06	64949	rs9824684	A	T	0.035378	0.000270275	17.5583
Baked bean intake || id:ukb-b-4058	6	36574869	0.0576975	0.0119611	1.4e-06	64949	rs73408360	T	G	0.031061	0.000200381	13.0167
Baked bean intake || id:ukb-b-4058	7	106136407	0.0823341	0.015322	7.7e-08	64949	rs149368221	G	C	0.020725	0.000275162	17.8759
Baked bean intake || id:ukb-b-4058	7	21250869	-0.0272138	0.00581523	2.9e-06	64949	rs12540361	T	C	0.848814	0.000190078	12.3474
Baked bean intake || id:ukb-b-4058	10	114335831	0.0914734	0.0197826	3.8e-06	64949	rs184307078	G	C	0.012571	0.000207728	13.4941
Baked bean intake || id:ukb-b-4058	12	81532648	0.0192144	0.00414601	3.6e-06	64949	rs11610708	G	A	0.505973	0.00018457	11.9895
Baked bean intake || id:ukb-b-4058	12	40872410	0.0720526	0.0150802	1.8e-06	64949	rs149257945	A	G	0.021762	0.000221041	14.3591
Baked bean intake || id:ukb-b-4058	18	38260267	-0.0291111	0.00615211	2.2e-06	64949	rs9956645	C	G	0.150071	0.000216186	14.0436
Baked bean intake || id:ukb-b-4058	19	40984993	0.0796936	0.0159248	5.6e-07	64949	rs10418691	G	C	0.018724	0.000233382	15.161
Baked bean intake || id:ukb-b-4058	19	23859762	-0.0699478	0.0142719	9.5e-07	64949	rs4609980	A	G	0.977649	0.000213825	13.8902
Apple intake || id:ukb-b-4070	1	72740073	0.0472787	0.00901548	1.6e-07	64949	rs12127789	T	G	0.121124	0.000475903	30.9232
Apple intake || id:ukb-b-4070	2	80216784	0.0377494	0.0078383	1.5e-06	64949	rs1347300	G	A	0.167436	0.000397298	25.8136
Apple intake || id:ukb-b-4070	3	65604869	-0.030842	0.00590119	1.7e-07	64949	rs2030733	C	T	0.447871	0.000470445	30.5684
Apple intake || id:ukb-b-4070	3	62027634	0.0387688	0.00848218	4.9e-06	64949	rs17767097	T	C	0.140115	0.000362176	23.5308
Apple intake || id:ukb-b-4070	4	106897695	0.0306316	0.00615138	6.4e-07	64949	rs28373108	A	G	0.350855	0.000427404	27.7705
Apple intake || id:ukb-b-4070	4	57885174	0.0346773	0.00660709	1.5e-07	64949	rs1401190	C	T	0.266806	0.000470473	30.5702
Apple intake || id:ukb-b-4070	4	40917861	-0.0375718	0.00791389	2.1e-06	64949	rs10938443	C	T	0.834251	0.000390393	25.3647
Apple intake || id:ukb-b-4070	5	59096923	0.0278743	0.0059774	3.1e-06	64949	rs2963826	T	C	0.41106	0.000376196	24.442
Apple intake || id:ukb-b-4070	5	178145550	0.109134	0.0210667	2.2e-07	64949	rs116587918	C	T	0.019878	0.000464091	30.1553
Apple intake || id:ukb-b-4070	5	149914611	0.126433	0.027093	3.1e-06	64949	rs111964094	T	C	0.013151	0.000414916	26.9587
Apple intake || id:ukb-b-4070	5	36076446	0.0389094	0.00796855	1e-06	64949	rs62354196	T	C	0.160972	0.000408946	26.5707
Apple intake || id:ukb-b-4070	7	76441310	-0.0766235	0.0163089	2.6e-06	64949	rs38618	G	A	0.033399	0.000379083	24.6297
Apple intake || id:ukb-b-4070	8	144497988	-0.0575678	0.0120755	1.9e-06	64949	rs57320778	C	T	0.064728	0.000401254	26.0707
Apple intake || id:ukb-b-4070	9	137320481	-0.0770879	0.0160018	1.5e-06	64949	rs7853153	A	G	0.035373	0.00040554	26.3493
Apple intake || id:ukb-b-4070	10	86691046	-0.0281051	0.00584598	1.5e-06	64949	rs7902193	C	T	0.492293	0.000394854	25.6547
Apple intake || id:ukb-b-4070	12	50425446	-0.0619975	0.0132959	3.1e-06	64949	rs61926112	T	C	0.050663	0.000369734	24.022
Apple intake || id:ukb-b-4070	16	13613319	-0.0279944	0.00596154	2.7e-06	64949	rs7195117	G	A	0.584225	0.000380725	24.7363
Apple intake || id:ukb-b-4070	17	77345161	-0.0345022	0.00736728	2.8e-06	64949	rs12948969	T	G	0.197293	0.000377044	24.4971
Whole egg intake || id:ukb-b-4075	1	101667686	-0.062053	0.013266	2.9e-06	64949	rs72719958	C	G	0.031104	0.000232086	15.0768
Whole egg intake || id:ukb-b-4075	10	117494113	0.0210861	0.00454108	3.4e-06	64949	rs2420110	G	A	0.530318	0.000221494	14.3886
Whole egg intake || id:ukb-b-4075	10	116117576	0.0228932	0.00479649	1.8e-06	64949	rs2184358	C	G	0.649708	0.000238557	15.4972
Whole egg intake || id:ukb-b-4075	11	134601249	0.0540577	0.0109042	7.1e-07	64949	rs117282925	T	C	0.044874	0.000250496	16.273
Whole egg intake || id:ukb-b-4075	14	45180588	0.0425688	0.00926448	4.3e-06	64949	rs811082	A	C	0.936263	0.000216273	14.0493
Whole egg intake || id:ukb-b-4075	16	84499902	0.0714249	0.0144173	7.3e-07	64949	rs118058046	G	C	0.030199	0.000298816	19.413
Green tea intake || id:ukb-b-4078	1	158746336	0.782871	0.169678	4e-06	64949	rs2518524	C	T	0.146549	0.15331	11760
Green tea intake || id:ukb-b-4078	1	188390266	3.2657	0.690397	2.2e-06	64949	rs191143834	A	G	0.008877	0.187662	15003.7
Green tea intake || id:ukb-b-4078	1	20837020	2.28816	0.467652	9.9e-07	64949	rs550830981	A	T	0.017005	0.175037	13780.2
Green tea intake || id:ukb-b-4078	1	41539745	3.07273	0.527463	5.7e-09	64949	rs12144868	C	T	0.015146	0.281675	25467.5
Green tea intake || id:ukb-b-4078	1	66146101	3.68994	0.788463	2.9e-06	64949	rs138759868	C	G	0.006476	0.175208	13796.5
Green tea intake || id:ukb-b-4078	1	52408988	4.12474	0.823219	5.4e-07	64949	rs146320720	A	G	0.005834	0.197355	15969.2
Green tea intake || id:ukb-b-4078	1	32421263	3.76944	0.714572	1.3e-07	64949	rs187794144	A	G	0.007584	0.213883	17670.4
Green tea intake || id:ukb-b-4078	1	236187413	2.22562	0.478712	3.3e-06	64949	rs143743775	A	G	0.018683	0.18163	14414.4
Green tea intake || id:ukb-b-4078	2	121806951	2.54918	0.504016	4.2e-07	64949	rs79597518	T	C	0.017216	0.219898	18307.5
Green tea intake || id:ukb-b-4078	2	213836477	4.88015	0.821066	2.8e-09	64949	rs144954030	C	T	0.005665	0.268305	23815.4
Green tea intake || id:ukb-b-4078	2	209516429	0.970539	0.211734	4.6e-06	64949	rs10192021	T	G	0.091584	0.156733	12071.3
Green tea intake || id:ukb-b-4078	2	2873704	1.64439	0.355767	3.8e-06	64949	rs1865580	A	G	0.029054	0.15256	11692.1
Green tea intake || id:ukb-b-4078	2	239299131	2.29291	0.468106	9.7e-07	64949	rs76407111	C	T	0.016813	0.173814	13663.7
Green tea intake || id:ukb-b-4078	2	228437382	1.67303	0.344543	1.2e-06	64949	rs111332261	T	G	0.03122	0.169315	13237.9
Green tea intake || id:ukb-b-4078	2	153458114	1.71088	0.37265	4.4e-06	64949	rs72869596	A	G	0.026598	0.151569	11602.5
Green tea intake || id:ukb-b-4078	2	79537576	4.99373	0.812513	7.9e-10	64949	rs145313301	C	G	0.006149	0.304794	28474.2
Green tea intake || id:ukb-b-4078	2	6417236	3.40753	0.691196	8.2e-07	64949	rs141152256	C	G	0.008629	0.198658	16100.8
Green tea intake || id:ukb-b-4078	2	115020301	2.69418	0.51081	1.3e-07	64949	rs144737263	G	A	0.014773	0.211295	17399.3
[truncated: 1,812 more rows]

## Sheet: Table S7
Supplementary Table 7. Summarized data for the genetic variants associated with exposures via MR
Exposure	Outcome	IVs	Chromosome	Base pair	Beta	SE	P	Effect allele	Other allele	Eaf
Satsuma intake	MT	rs10513870	18	57195675	0.0731197	0.0323072	0.0236195	C	T	0.320565
		rs114628454	4	26740224	-0.0461043	0.323363	0.886624	T	A	0.00216696
		rs117352891	8	69873710	-0.0859888	0.104524	0.410696	T	G	0.0188739
		rs117438562	17	10473241	-0.0657324	0.0915996	0.473	T	G	0.0261588
		rs117614521	15	60260925	-0.0839205	0.244169	0.731073	C	A	0.0034617
		rs12191461	6	69889818	-0.0879249	0.0506592	0.0826323	A	G	0.0879629
		rs13408253	2	166420646	-0.242155	0.104558	0.0205594	C	T	0.0157592
		rs147852969	3	137651348	-0.0770077	0.118318	0.515141	C	T	0.0153401
		rs148481633	13	110952283	0.0417491	0.466628	0.928708	C	G	0.00118529
		rs1589066	10	92042465	-0.0623074	0.032287	0.0536315	A	G	0.290683
		rs188460089	5	151452270	0.415877	0.401089	0.299797	A	G	0.00204478
		rs364157	20	57957738	-0.0254045	0.0304821	0.404606	C	G	0.383957
		rs41274690	20	50877326	0.0310027	0.052641	0.555898	A	G	0.0898482
		rs55776785	3	162215025	-0.00031819	0.0542119	0.995317	C	T	0.0821128
		rs7390284	9	18390000	0.0279143	0.0322431	0.38663	G	T	0.698007
		rs76469063	5	52286108	-0.329299	0.499647	0.509855	G	A	0.0006601
		rs77643000	11	118878854	-0.0224502	0.044366	0.612841	C	T	0.129038
		rs78356316	11	43188604	0.0356921	0.0711119	0.615728	C	T	0.0479107
Cucumber intake	MT	rs117632321	18	75735637	0.0809242	0.134018	0.545955	G	A	0.0137603
		rs140812249	7	4636978	0.236834	0.0966662	0.014285	T	C	0.0302602
		rs146884789	1	112464418	0.289573	0.141971	0.0413838	C	G	0.0149252
		rs148590142	15	62520499	0.136644	0.132996	0.304217	T	A	0.0145273
		rs150081540	8	29247581	-0.0499069	0.128504	0.697744	A	G	0.0133123
		rs183032803	5	17513785	0.110272	0.141065	0.434384	G	T	0.01253
		rs2232354	2	113129758	-0.0112182	0.0418655	0.788731	G	T	0.148236
		rs28567375	22	46021443	-0.0572209	0.0744554	0.442175	A	C	0.0405478
		rs35040843	8	92329269	-0.0387287	0.031665	0.221301	T	C	0.322922
		rs4254639	3	9415682	0.0478084	0.0752748	0.525352	T	C	0.0424246
		rs4343301	16	11385422	0.0101824	0.0297164	0.731858	G	T	0.527745
		rs7328844	13	97640973	0.0106976	0.0356343	0.764022	A	G	0.770409
		rs76515994	18	75552221	0.0608214	0.101614	0.54947	T	G	0.0235913
		rs77781525	2	10295420	0.0610356	0.0695309	0.380041	A	G	0.0508769
		rs78250650	13	25766938	-0.0602073	0.0819744	0.462665	A	G	0.0331908
		rs79041188	6	151718754	-0.111552	0.138309	0.419927	A	G	0.0107992
		rs9289020	3	95954166	0.100191	0.0759723	0.187242	C	T	0.0435004
Mushroom intake	MT	rs10963842	9	18931063	0.0368361	0.0309427	0.233865	T	G	0.368975
		rs11130791	3	60888405	0.0132149	0.0345289	0.701927	C	A	0.756864
		rs12626372	21	22552812	-0.00534751	0.030304	0.859931	A	G	0.402131
		rs139039924	15	76121492	-0.176054	0.144608	0.223432	T	C	0.00900383
		rs182656582	10	67529685	-0.0750634	0.205776	0.715275	T	A	0.00524856
		rs2410501	8	17684182	0.0464331	0.0422256	0.271488	A	G	0.149828
		rs35350431	18	48167211	-0.787553	0.63944	0.218088	A	G	0.000158661
		rs4420937	4	164788928	0.0170901	0.0298738	0.567272	T	C	0.480258
		rs56270010	3	130091359	0.134154	0.118496	0.257575	T	C	0.018431
		rs61068241	4	177913026	0.0719341	0.0361286	0.0464751	C	A	0.229228
		rs80060075	11	28449603	-0.299163	0.17097	0.080153	C	G	0.00540891
Cooked vegetable intake	MT	rs10129582	14	99238090	-0.0126413	0.0305785	0.67931	G	A	0.379366
		rs10156602	9	93583046	0.0199763	0.0302935	0.509622	G	A	0.407113
		rs10161952	13	58900249	-0.0409459	0.0312303	0.189825	C	A	0.337448
		rs10248006	7	126394737	-0.0215716	0.0302807	0.476225	A	G	0.596184
		rs11016841	10	127227925	-0.0179046	0.0403296	0.657074	G	A	0.161149
		rs11138705	9	80506630	0.0418401	0.0354962	0.23851	C	G	0.778279
		rs111608385	3	108400626	-0.00263674	0.0388468	0.945885	T	C	0.179919
		rs11162019	1	87447493	-0.00514494	0.0319523	0.872078	T	C	0.312881
		rs111765914	2	133988631	-0.014399	0.0847729	0.865125	C	G	0.0315363
		rs111793227	6	82627027	0.0398455	0.0422894	0.346084	T	C	0.151158
		rs113993820	2	102150174	-0.00191361	0.121295	0.987413	T	G	0.0151687
		rs114193689	2	199243244	-0.1803	0.115288	0.11784	G	C	0.0141429
		rs114380720	2	156618952	0.141898	0.0881292	0.107374	A	G	0.0334309
		rs115403726	3	139720378	0.0434288	0.0882107	0.622487	T	C	0.0303476
		rs117024221	8	81933782	-0.0284234	0.130214	0.82721	A	C	0.0128915
		rs11710570	3	158338865	-0.0169096	0.0308119	0.583142	C	T	0.368233
		rs11924675	3	74718947	-0.0111043	0.0299823	0.711112	T	G	0.573418
		rs12550717	8	10409196	0.121674	0.0308515	8.01807e-05	A	G	0.368058
		rs12629972	3	25079953	0.00563738	0.0306341	0.853996	C	T	0.625176
		rs12642480	4	188059709	0.00930062	0.0306832	0.7618	C	T	0.624518
		rs12682588	8	28032455	0.014479	0.0297762	0.626783	C	T	0.525768
		rs13115533	4	28245449	0.00313697	0.0372748	0.932931	A	T	0.198557
		rs1317996	12	54206759	-0.0250914	0.0299831	0.402676	C	G	0.462796
		rs13346101	19	29521605	0.0165245	0.0378591	0.662493	A	G	0.192398
		rs1352243	5	114099808	-0.0442767	0.0367425	0.228182	A	G	0.201586
		rs140868590	5	5948475	0.322047	0.14356	0.0248777	C	T	0.0145018
		rs1421085	16	53767042	0.0200872	0.0300261	0.503501	C	T	0.423826
		rs1444405	15	63251907	0.0106468	0.0302634	0.724985	A	G	0.407161
		rs150671711	3	137125524	0.142884	0.0700179	0.0412838	T	C	0.0537218
		rs1534749	1	190059446	-0.0131063	0.0300663	0.6629	C	T	0.566753
		rs1541913	5	165258320	-0.00345233	0.0336783	0.918353	T	C	0.264178
		rs16996551	20	15792926	0.0263247	0.0301007	0.381818	T	C	0.431527
		rs17653477	3	71121168	0.00443625	0.0842905	0.958026	G	A	0.0320479
		rs17784909	6	165334659	0.0536233	0.0362491	0.13906	G	A	0.223025
		rs1794191	11	123536836	0.0354427	0.137557	0.796671	G	T	0.988432
		rs1816263	5	141837514	-0.0115098	0.034009	0.735037	C	T	0.256433
		rs1875517	3	117588720	-0.00931147	0.0305099	0.760218	A	G	0.386872
		rs1913837	1	165621731	-0.0177884	0.0329963	0.589817	G	C	0.716023
		rs2033597	1	213376617	0.0147451	0.0318939	0.643855	C	T	0.683845
		rs2052063	10	116280840	0.00869646	0.0299057	0.771207	T	C	0.555387
		rs2102738	2	171669374	-0.0161984	0.0386506	0.675143	C	A	0.177433
		rs2222134	2	18337324	-0.0898915	0.061384	0.143081	T	C	0.931741
		rs2252508	1	153941294	0.0489931	0.0297446	0.0995314	G	A	0.558484
		rs2271424	1	204434183	0.0110706	0.0361327	0.75931	C	T	0.21952
		rs2339744	5	173023017	-0.0115184	0.0359357	0.748569	A	G	0.219587
		rs264820	8	77463946	-0.00545809	0.054081	0.91961	T	G	0.0820212
		rs2746089	20	36058090	-0.00440526	0.0637044	0.944869	C	T	0.941367
		rs28420942	15	47717291	-0.0189314	0.0328634	0.564573	A	G	0.28505
		rs28437380	8	112913888	0.00469929	0.0311111	0.879937	G	A	0.351416
		rs2844672	6	31037362	-0.00854448	0.030577	0.779906	A	G	0.617441
		rs2844793	6	30112719	-0.0377626	0.0408668	0.355464	A	G	0.150801
		rs28450747	4	42135636	-0.0299931	0.0374178	0.422801	A	G	0.191629
		rs28711392	11	13328012	0.00305983	0.0298286	0.918296	C	T	0.448725
		rs2890620	4	38734929	0.0320172	0.0398253	0.421431	C	T	0.174419
		rs2917705	16	64305190	-0.0376644	0.0474074	0.426915	A	G	0.107032
		rs29938	19	33820576	0.0311767	0.0304831	0.306425	C	T	0.612639
		rs333537	5	24921163	0.00684443	0.0297145	0.817828	T	C	0.516566
		rs335352	6	155302575	-0.016254	0.0313786	0.604461	A	G	0.662258
		rs34006433	11	104615334	0.00291665	0.0418217	0.944401	G	A	0.148085
		rs34155012	22	48581403	0.000195432	0.0395412	0.996056	T	C	0.171611
		rs34299746	5	152525900	-0.0138099	0.0298565	0.643693	T	G	0.450846
		rs34903	3	10407775	-0.0417092	0.0299525	0.163767	T	C	0.426366
		rs349062	11	85077760	0.0131342	0.0303695	0.665393	C	G	0.395685
		rs4072717	8	33230753	-0.014647	0.0342094	0.668536	T	C	0.24954
		rs4706990	6	83398346	0.0303197	0.0321486	0.345623	T	A	0.314742
		rs4730098	7	78185159	-0.0391563	0.0316808	0.216472	A	G	0.665147
		rs4851029	2	103543327	0.0499845	0.0297626	0.0930658	G	T	0.512141
		rs4852492	2	79475714	-0.0312027	0.0309794	0.313835	T	C	0.631783
		rs56026156	2	240971049	0.0255847	0.0747911	0.732288	T	C	0.0422345
		rs56814511	12	125304468	0.00863325	0.0329472	0.793296	T	C	0.295313
		rs58413281	17	28728293	0.0948017	0.0542514	0.0805601	T	C	0.0880639
		rs60123882	3	51655290	0.0274725	0.038588	0.476499	G	A	0.184421
		rs6088332	20	33879177	-0.0271244	0.0379142	0.474353	T	C	0.186489
		rs62000008	15	33104018	0.023775	0.0437468	0.586807	G	T	0.135958
		rs62291414	3	180907112	-0.0205363	0.040638	0.613314	C	T	0.155807
		rs62485872	7	104028027	-0.0130643	0.0337398	0.698604	T	G	0.262715
		rs6532382	4	92865624	0.0126231	0.0331591	0.703438	A	G	0.281536
		rs6606711	12	109411492	0.0265969	0.0332307	0.423497	G	A	0.282686
		rs67201082	2	115259690	0.0236656	0.0413962	0.567535	G	T	0.154311
		rs67476894	15	29511039	0.0443699	0.0323967	0.170818	A	G	0.309366
		rs72815648	2	97700331	-0.0136843	0.09873	0.889764	A	G	0.0230662
		rs74542895	9	112019396	0.091414	0.115814	0.429925	T	C	0.0184514
		rs7513532	1	245191246	-0.0169064	0.0569054	0.766394	A	G	0.0734679
		rs7667638	4	10541748	0.00582964	0.0341913	0.864616	G	A	0.746707
		rs7743389	6	8906361	-0.102944	0.0376554	0.00625979	T	C	0.804695
		rs7803655	7	21361144	0.033463	0.0300128	0.264868	A	G	0.440521
		rs7975681	12	24087325	-0.0194978	0.0298305	0.513356	C	T	0.557477
		rs7984840	13	90067047	-0.0556405	0.0349976	0.111871	T	G	0.225617
		rs8015697	14	79873097	0.0059886	0.0424097	0.887705	T	G	0.857373
		rs838133	19	48756272	-0.068373	0.0307091	0.0259824	G	A	0.605615
		rs9400763	6	114834634	-0.0825339	0.0344237	0.0165033	T	C	0.736691
		rs9472139	6	43845974	0.0642451	0.0320554	0.0450495	C	G	0.325662
		rs9630374	14	32003933	-0.0499158	0.0351148	0.15517	T	C	0.22485
Ham intake	MT	rs10075595	5	147564676	-0.0251788	0.0461692	0.585507	G	A	0.116711
		rs12231846	12	96410319	-0.00554707	0.0780564	0.943346	G	A	0.0385437
		rs140758254	3	156599725	0.0895157	0.075142	0.233541	A	G	0.0441223
		rs150704396	10	132513255	0.0487049	0.101187	0.630278	A	C	0.0238722
		rs17151445	7	78770631	0.013236	0.0455277	0.771262	T	C	0.123128
		rs7426620	3	115381047	-0.0474416	0.0297014	0.110202	T	C	0.463859
		rs77635552	9	106136705	0.159362	0.122895	0.194723	T	C	0.0173484
		rs80300216	6	6014193	0.168203	0.0925949	0.0692867	C	T	0.0315355
		rs8095065	18	6560843	0.00525337	0.0342176	0.877982	T	C	0.252335
Oily fish intake	MT	rs10061973	5	167384493	-0.00359062	0.0299847	0.904682	T	G	0.428296
		rs10076975	5	165091987	-0.0497258	0.0297635	0.0947807	C	T	0.465517
		rs10137526	14	98419791	0.0729323	0.0355184	0.0400369	T	G	0.238934
		rs10283413	9	123632909	-0.0194426	0.0297975	0.514085	T	A	0.456645
		rs10510554	3	25058285	-0.00523505	0.0297226	0.860192	C	T	0.527808
		rs10513136	3	141388770	0.000633807	0.119279	0.99576	A	G	0.0158161
		rs1053924	6	32152938	0.0569402	0.0308518	0.0649501	C	T	0.64957
		rs10744777	12	111795214	-0.027403	0.0312871	0.381108	C	T	0.338436
		rs10819087	9	125932901	0.0258837	0.0370005	0.484208	G	A	0.802291
		rs10828250	10	21558249	0.0497373	0.0322055	0.122499	G	C	0.317617
		rs10864473	1	10823086	0.0199455	0.031501	0.526621	A	G	0.341221
		rs10880887	12	46018218	-0.00667177	0.0299381	0.82365	T	C	0.431938
		rs11025569	11	3139158	-0.00193094	0.031455	0.951051	T	C	0.664665
		rs11127924	3	86154256	-0.00584003	0.0303155	0.84724	G	C	0.598572
		rs112139144	6	156784980	0.00977488	0.0361678	0.786957	A	G	0.219158
		rs11265908	9	89462217	0.0648169	0.0301132	0.0313625	C	T	0.428843
		rs114497213	3	115495739	-0.058037	0.0790123	0.462625	T	G	0.0350896
		rs11558171	16	58734225	-0.0446935	0.0435429	0.304692	A	C	0.128909
		rs11576565	1	71649104	-0.0106561	0.030011	0.722535	A	G	0.428611
		rs11607886	11	83493089	0.0626776	0.0308178	0.0419711	C	T	0.647198
		rs11648715	16	65774857	0.089116	0.0462878	0.0541976	G	A	0.125729
		rs116900901	7	116919086	-0.103583	0.080021	0.195513	G	T	0.0323992
		rs11740769	5	145088172	-0.00506208	0.030208	0.866918	T	C	0.414302
		rs11747857	5	142046614	0.0251275	0.0306463	0.412262	T	C	0.386706
		rs117551050	16	9447633	0.0825323	0.13102	0.528746	C	A	0.0140852
		rs11767283	7	122307402	0.0440599	0.0331632	0.183987	G	A	0.296097
		rs11777164	8	142215951	-0.00268527	0.0303444	0.929485	T	C	0.398817
		rs11859365	16	83650340	0.0196825	0.0319835	0.538293	C	A	0.319993
		rs11986122	8	10152439	-0.137292	0.0297842	4.03487e-06	G	C	0.455878
		rs11990096	8	9337868	-0.0422258	0.0331689	0.202999	T	A	0.714486
		rs1201289	3	177104888	0.00558315	0.0319398	0.861235	G	T	0.317449
		rs12189953	6	91510629	0.0174631	0.0308217	0.570996	T	A	0.371337
		rs1229984	4	99318162	-0.0497083	0.213775	0.816129	C	T	0.994685
		rs12576625	11	126726108	-0.0465062	0.0406819	0.25297	C	T	0.836103
		rs1260326	2	27508073	-0.00175114	0.0311936	0.955232	C	T	0.651197
		rs1263459	14	82988141	0.0416733	0.0302321	0.168066	A	G	0.419016
		rs12663865	6	87393431	0.0248048	0.0353226	0.482533	A	G	0.77393
		rs12855717	13	100600381	0.00648644	0.0300544	0.829126	T	C	0.567059
		rs12896749	14	99813155	0.0146833	0.0312977	0.638962	C	G	0.347014
		rs12906493	15	35641085	-0.0465679	0.03628	0.199293	C	T	0.205334
		rs12906962	15	94768842	0.0442914	0.030403	0.145169	C	T	0.405843
		rs12966327	18	75496490	0.013668	0.0308274	0.657497	T	C	0.371813
		rs12983532	19	18356512	-0.00775427	0.0353498	0.826371	T	C	0.229784
		rs13023088	2	99959842	-0.0183362	0.0366948	0.61729	T	C	0.206746
		rs13058717	22	26871215	-0.0209228	0.0297474	0.481838	C	T	0.49741
		rs13070166	3	85468357	0.00300075	0.0360008	0.933571	A	T	0.217836
		rs13113700	4	131648810	0.0605832	0.0414636	0.143983	A	C	0.159254
		rs13138393	4	3380263	-0.0116507	0.0332367	0.725935	A	G	0.281097
		rs13160801	5	61475861	0.0512369	0.0309413	0.097735	G	C	0.368494
		rs1339229	6	72448644	0.002106	0.0301939	0.944393	G	A	0.409431
		rs1361016	13	53646094	-0.00841267	0.0433716	0.846202	G	T	0.863353
		rs139348162	14	97625682	-0.100398	0.0885971	0.25713	T	G	0.0263115
		rs141652736	16	82504650	0.0710264	0.151918	0.640121	C	G	0.0104394
		rs1421085	16	53767042	0.0200872	0.0300261	0.503501	C	T	0.423826
		rs1427781	3	140454513	-0.0289641	0.0445048	0.515171	T	C	0.124173
		rs144377835	3	70532065	-0.0293298	0.0613235	0.632451	T	C	0.0622394
		rs1532480	1	73770595	-0.0249742	0.0310568	0.421313	T	G	0.63272
		rs154911	18	61167334	0.0477049	0.030068	0.112611	T	A	0.445943
		rs1558542	7	55066579	0.0273196	0.042304	0.518414	T	C	0.147667
		rs16850013	3	166068204	-0.0672754	0.0481795	0.16261	A	G	0.100227
		rs16891727	6	26488632	0.0245208	0.0536482	0.647624	A	C	0.0859411
		rs17050031	2	59260884	0.00572681	0.0299292	0.848255	T	C	0.439105
		rs17057158	6	129349403	0.151424	0.0670297	0.0238803	T	C	0.0590212
		rs170795	2	88853736	-0.0820379	0.0468281	0.0797921	G	T	0.107811
		rs17414123	11	81057207	0.0389724	0.030585	0.202581	T	C	0.394395
		rs17756423	2	161127954	-0.0406972	0.045237	0.36831	G	C	0.119051
		rs1821849	2	163891262	-0.00934996	0.0344087	0.785827	C	T	0.749573
		rs1876245	3	71485612	-0.00132457	0.0304242	0.965274	C	T	0.393687
		rs1925517	16	20133153	0.0219304	0.0320056	0.493215	A	G	0.689151
		rs1951286	14	29296806	0.010468	0.0309887	0.735514	G	T	0.649124
		rs198795	1	112047518	0.0694456	0.0319802	0.0298917	A	T	0.332644
		rs2042464	2	206429663	0.00798925	0.0439516	0.85576	T	A	0.134597
		rs2092910	20	12169394	0.0353237	0.031148	0.256769	T	C	0.658325
		rs2271308	17	39661229	-0.0314613	0.0338922	0.353265	C	T	0.735307
		rs2591847	19	34316636	0.00277151	0.0297087	0.925674	A	G	0.501335
		rs2596668	3	17177645	0.0336578	0.0298723	0.25986	G	C	0.544974
		rs2601759	10	33556801	0.0277826	0.0312656	0.374217	C	T	0.658924
		rs275160	2	145210310	-0.020093	0.0317454	0.526771	C	T	0.670445
		rs2827161	21	21967731	0.0507653	0.0311926	0.103635	G	T	0.357388
		rs28533540	15	47575565	0.0136057	0.0300128	0.650312	A	G	0.571074
		rs28623270	17	31062008	0.0186386	0.0459982	0.685329	T	A	0.122816
		rs303817	12	51782451	-0.01413	0.0335929	0.67403	G	A	0.730918
		rs3124402	13	55400980	0.00682412	0.0351586	0.846101	G	A	0.768911
		rs321243	1	96010684	0.0107543	0.0303532	0.723109	G	T	0.602871
		rs35287743	12	109619445	-0.0748188	0.0518835	0.149287	T	G	0.0846523
		rs37013	5	102807914	0.0439175	0.0307408	0.153108	A	G	0.638394
		rs3781441	10	125003854	0.0160619	0.0366316	0.661043	A	C	0.210712
		rs3847799	12	94152122	0.0349376	0.0379678	0.357473	C	A	0.818001
		rs3923087	17	65553143	0.0386741	0.0366038	0.290713	C	T	0.797068
		rs4002471	19	48711838	0.062017	0.0299395	0.0383213	T	C	0.446154
		rs4131293	18	25192105	-0.00658202	0.0303592	0.828361	T	C	0.393772
		rs4261301	11	58347511	-0.0869123	0.0298287	0.00357149	T	C	0.421463
		rs4278546	11	79506347	0.00770016	0.0308039	0.802607	G	A	0.389596
		rs4419275	2	136689878	0.0422669	0.0319421	0.185757	C	T	0.692882
		rs45501495	1	204627326	0.00397459	0.0339108	0.906696	T	C	0.259394
		rs4579097	4	149289516	-0.00427339	0.0319059	0.893452	A	G	0.317897
		rs4778971	15	79180180	0.00805994	0.0307091	0.792967	G	A	0.605683
		rs4817505	21	32971520	-0.0110767	0.0300698	0.7126	C	T	0.429921
		rs4851487	2	101686516	0.00354428	0.0316858	0.910937	T	C	0.32696
		rs4869859	6	155526415	-0.0037896	0.0298327	0.898918	C	T	0.481822
		rs4970581	1	38271333	0.0547231	0.0299974	0.068113	C	A	0.4698
		rs4974084	3	48901647	-0.0436522	0.0322243	0.175534	A	G	0.682702
		rs4982738	14	23180982	-0.0201857	0.0306138	0.509659	A	G	0.598347
		rs510161	11	28706785	-0.00848333	0.0358814	0.813101	G	C	0.218456
		rs552234	9	104010002	-0.00307064	0.0297362	0.917754	A	G	0.479787
		rs55688158	5	41396828	0.0508731	0.0377352	0.177607	G	T	0.208206
		rs55701338	18	25121335	-0.0064331	0.0320908	0.841116	C	A	0.311758
		rs55871839	8	58904309	-0.0394057	0.0301208	0.190787	C	T	0.404427
		rs55930451	2	48812098	-0.0104942	0.0548044	0.848147	T	C	0.0789387
		rs55985303	2	76997825	-0.0529205	0.0327113	0.105705	A	G	0.277311
		rs56096330	7	78162072	0.0229836	0.0455895	0.614161	A	G	0.123451
		rs573057	9	14113904	-0.0375336	0.0390566	0.33655	C	A	0.170509
		rs59355765	18	55764720	-0.0125597	0.0460804	0.78519	T	C	0.116708
		rs59733471	1	87971309	-0.0195113	0.0346652	0.573538	T	G	0.238535
		rs6000943	22	37928316	-0.0560109	0.0306587	0.0677111	C	T	0.362556
		rs6021076	20	51252134	-0.069952	0.0316439	0.0270639	G	T	0.644817
		rs6033437	20	12515083	-0.0594954	0.0369138	0.107019	A	C	0.197115
		rs6059844	20	34448677	0.0737738	0.0300803	0.0141844	G	A	0.598161
		rs6074041	20	46151511	-0.0427367	0.0365549	0.242359	A	G	0.202961
		rs6089753	20	62556900	-0.0196368	0.0298324	0.510386	T	C	0.557521
		rs6119946	20	32741898	0.0107802	0.0300487	0.719777	A	G	0.42976
		rs61882686	11	46369130	-0.00487687	0.0549847	0.929324	A	C	0.0791975
		rs62458738	7	44027306	-0.0180628	0.0316011	0.567602	A	G	0.325144
		rs631490	11	111581315	0.0603829	0.0349017	0.0836142	C	G	0.773324
		rs6465487	7	96131382	0.0384272	0.0301075	0.201838	G	A	0.425204
		rs6667502	1	177142026	0.0190956	0.0300613	0.525284	C	T	0.439228
		rs6709441	2	61209795	0.0703937	0.0315217	0.025537	T	A	0.346753
		rs673604	1	35222214	0.0364145	0.0456902	0.425459	C	T	0.124147
		rs6769454	3	117671552	0.0514972	0.0771123	0.504248	A	G	0.0413496
		rs6842641	4	30830320	-0.0100985	0.0364145	0.781532	T	C	0.208916
		rs6903171	6	33896360	-0.0486292	0.0469931	0.300755	C	G	0.110207
		rs6951862	7	111668539	-0.0362078	0.0306841	0.237993	G	A	0.615046
		rs6960970	7	14168115	0.0141198	0.0400665	0.724533	C	T	0.836143
		rs6965147	7	3435608	-0.0123414	0.0296714	0.677457	T	G	0.509792
		rs6988032	8	50580957	-0.0169286	0.0385269	0.660376	T	G	0.813966
		rs703987	10	79179462	0.000315161	0.0318653	0.992109	C	G	0.678466
		rs7147583	14	25067165	-0.00338191	0.0299128	0.909984	A	G	0.550186
		rs7225002	17	46111701	-0.00451797	0.0306889	0.88296	G	A	0.373655
		rs7243428	18	37576214	0.0403361	0.0367978	0.273011	G	A	0.210082
		rs72484727	11	7916759	-0.00325255	0.0306005	0.915352	A	G	0.381384
		rs7254235	19	22029703	-0.0314305	0.0323298	0.330959	G	A	0.687914
		rs72821178	17	33437899	-0.00719139	0.0492421	0.883889	C	T	0.100633
		rs72887359	11	29495802	0.190494	0.147967	0.197951	G	C	0.01206
		rs730925	5	11977237	0.0440526	0.030173	0.14429	T	A	0.421631
		rs733069	9	8141845	0.020005	0.0344448	0.561385	C	T	0.247626
		rs7338243	13	72174147	0.0298396	0.0335109	0.373228	A	G	0.27597
		rs7404229	16	72876592	-0.0592116	0.030964	0.0558419	G	A	0.622644
		rs7431970	3	88531906	0.103766	0.0431972	0.0162993	C	T	0.874764
		rs74575358	17	79543685	0.017107	0.0445211	0.700797	C	T	0.128622
		rs7561608	2	58944717	0.0170511	0.0305761	0.577076	C	G	0.384564
		rs75887709	19	36947427	0.0338975	0.0505876	0.502809	G	A	0.0994986
		rs7683782	4	14934206	-0.0589829	0.0424645	0.164836	G	C	0.850935
		rs77258251	3	111508111	0.0314885	0.0597338	0.598092	G	A	0.0682669
		rs77424805	9	80687758	-0.00875068	0.0567246	0.8774	T	A	0.0738709
		rs7749444	6	60369072	0.00234382	0.0296794	0.937055	T	C	0.524912
		rs77869596	9	70321933	-0.0495661	0.132648	0.708654	G	A	0.0121032
		rs790564	8	63691660	-0.0451907	0.0347667	0.19366	C	A	0.750845
		rs79059303	10	63079921	-0.0111175	0.0341302	0.744622	C	T	0.251391
		rs7919624	10	2227739	-0.00712647	0.0297455	0.810655	T	C	0.481677
		rs7965154	12	23544791	0.00417284	0.0329117	0.899108	A	C	0.287403
		rs79655964	4	46755587	0.0132759	0.0455751	0.770825	C	T	0.122267
		rs79785912	7	10770010	-0.0262012	0.0368524	0.477098	C	T	0.200519
		rs8182438	18	40642597	0.0476672	0.0310856	0.125173	T	C	0.362313
		rs903676	1	201785592	-0.0561977	0.0372627	0.131516	A	G	0.190037
		rs905575	3	147358466	-0.100423	0.0520536	0.0537032	G	C	0.901731
		rs9301837	13	92825059	0.0630954	0.0350798	0.0720775	A	C	0.245135
		rs957523	7	114709601	-0.0843743	0.0909946	0.353799	C	T	0.0254037
		rs9597870	13	58838685	-0.0383462	0.0355351	0.280539	G	T	0.220127
		rs9606833	22	31354027	-0.0216647	0.0346951	0.532345	C	T	0.235328
		rs9831061	3	186117492	-0.0591072	0.0327359	0.0709839	A	G	0.692316
		rs9841174	3	167467090	-0.0388319	0.0297089	0.191186	C	T	0.49072
		rs9860241	3	158127380	0.00679658	0.0298419	0.819838	A	G	0.493392
		rs9886779	9	15637449	-0.0330842	0.0297019	0.265333	A	T	0.497532
		rs9889161	16	51461157	-0.0465773	0.0330851	0.159189	T	G	0.272004
		rs9958909	18	1841370	0.0148712	0.0392752	0.704956	G	T	0.174854
Cereal bar intake	MT	rs10857625	10	48721446	0.0266276	0.0302539	0.378785	C	A	0.441333
		rs11077661	17	73127924	0.0344098	0.0317944	0.279137	A	G	0.333643
		rs115958455	5	133433651	0.001688	0.0745744	0.981941	C	T	0.0419443
		rs117538197	17	4604136	-0.0755364	0.0676686	0.264307	T	C	0.0477316
		rs11862422	16	16814409	-0.0098706	0.030179	0.743616	C	G	0.411971
		rs11966753	6	116061628	0.0649632	0.0866782	0.453571	G	T	0.0320725
		rs138513641	1	211729523	-0.355058	0.241174	0.140966	T	C	0.00253095
		rs139386906	17	5124434	-0.0968841	0.264341	0.713983	A	G	0.00300523
		rs17593774	7	12154210	0.12326	0.034655	0.00037544	C	T	0.242968
		rs62222385	21	38965687	-0.00633742	0.0317542	0.841811	C	T	0.325225
		rs74760533	11	88484116	-0.0140071	0.106687	0.895545	A	C	0.0194594
		rs76116349	6	158159584	0.223805	0.111305	0.0443537	C	G	0.0222126
		rs9839143	3	7041371	-0.050589	0.0304358	0.0964828	G	A	0.481985
Satsuma intake	FTC	rs10513870	18	57195675	-0.209102	0.110191	0.0577444	C	T	0.261569
		rs114628454	4	26740224	0.0770894	1.0647	0.94228	T	A	0.00259427
		rs117352891	8	69873710	0.582939	0.351762	0.0974788	T	G	0.0333635
		rs117438562	17	10473241	0.0873694	0.310802	0.778626	T	G	0.0305681
		rs117614521	15	60260925	-0.330691	0.831831	0.690965	C	A	0.0025641
		rs12191461	6	69889818	-0.0892716	0.173523	0.606926	A	G	0.087089
		rs13408253	2	166420646	-0.132553	0.357878	0.711094	C	T	0.0179487
		rs147852969	3	137651348	-0.292517	0.408334	0.473764	C	T	0.0117446
		rs148481633	13	110952283	-1.14572	1.7252	0.50662	C	G
		rs1589066	10	92042465	0.0149844	0.110326	0.891964	A	G	0.307692
		rs188460089	5	151452270	1.89693	0.707466	0.00733365	A	G	0.00766214
		rs364157	20	57957738	-0.176794	0.104228	0.0898442	C	G	0.346285
		rs41274690	20	50877326	0.169627	0.180692	0.34785	A	G	0.100664
		rs55776785	3	162215025	-0.261712	0.183098	0.152902	C	T	0.0642031
		rs7390284	9	18390000	0.080704	0.110152	0.463765	G	T	0.708004
		rs76469063	5	52286108	2.01657	1.74074	0.246678	G	A	0.00261438
		rs77643000	11	118878854	0.242424	0.151304	0.109104	C	T	0.159015
		rs78356316	11	43188604	0.118215	0.243331	0.627095	C	T	0.0512821
Cucumber intake	FTC	rs117632321	18	75735637	0.785794	0.33201	0.0179436	G	A	0.0282755
		rs140812249	7	4636978	0.0762883	0.325317	0.814593	T	C	0.0274108
		rs146884789	1	112464418	0.000608514	0.503867	0.999036	C	G	0.0110307
		rs148590142	15	62520499	0.400915	0.451521	0.374583	T	A	0.0180493
		rs150081540	8	29247581	-0.449889	0.443637	0.310538	A	G	0.00772247
		rs183032803	5	17513785	-1.02657	0.487858	0.0353574	G	T
		rs2232354	2	113129758	0.0190317	0.142099	0.893456	G	T	0.153766
		rs28567375	22	46021443	0.0524368	0.25711	0.838395	A	C	0.0438914
		rs35040843	8	92329269	-0.038561	0.108306	0.721812	T	C	0.324776
		rs4254639	3	9415682	0.229125	0.259245	0.376796	T	C	0.0488286
		rs4343301	16	11385422	0.028656	0.101906	0.778558	G	T	0.53267
		rs7328844	13	97640973	-0.0692057	0.121595	0.569254	A	G	0.756823
[truncated: 574 more rows]

## Sheet: Table S8
Supplementary Table 8. Causal effects of dietary factors on thyroid cancer via MR
[truncated: 43 more rows]

[truncated: 2 more sheets: Table S9, Table S10]
